# Supplementary material for: Functional Connectivity Analysis in Motor-Imagery Brain Computer Interfaces
Source: Front Hum Neurosci. 2021 Oct 15;15:732946. doi: 10.3389/fnhum.2021.732946 (PMC8555469; doi:10.3389/fnhum.2021.732946)
Supplement: Supplementary file 1 [file Table_1.XLSX]

## Sheet: Column names
Data accompanying Functional Connectivity Analysis in Motor Imagery Brain Computer Interfaces; Nikki Leeuwis, Sue Yoon & Maryam Alimardani
PLV values calculated on Leeuwis, N., Paas, A., & Alimardani, M. (2021). Psychological and Cognitive Factors in Motor Imagery Brain Computer Interfaces.
Column name	Interpretation
ppnr	Anonymized respondent number
Run	Run of the MI-BCI taks. First run was calibration, this is excluded from analysis. Run 2 resembles the first run with feedback, run 3 the second and run 4 resembles the last feedback run. Each run contained 20 left and 20 right hand trials
band	Frequency band of analysis
RL	Right or Left hand motor imagery trial
BCI	group of BCI performance of subject: high performance (above median) or low (below median)
ses	indicates MI for PLV during motor imagery, rest for PLV during resting-state (pre-MI) and diff for the difference between PLV during MI and rest

## Sheet: PLV values
ppnr	Run	band	ses	RL	F3_Fz	F3_F4	F3_FC5	F3_FC1	F3_FC2	F3_FC6	F3_T7	F3_C3	F3_C4	F3_Cz	F3_T8	F3_CP5	F3_CP1	F3_CP2	F3_CP6	Fz_F4	Fz_FC5	Fz_FC1	Fz_FC2	Fz_FC6	Fz_T7	Fz_C3	Fz_C4	Fz_Cz	Fz_T8	Fz_CP5	Fz_CP1	Fz_CP2	Fz_CP6	F4_FC5	F4_FC1	F4_FC2	F4_FC6	F4_T7	F4_C3	F4_C4	F4_Cz	F4_T8	F4_CP5	F4_CP1	F4_CP2	F4_CP6	FC5_FC1	FC5_FC2	FC5_FC6
67	2	alpha	MI	right	0.55259	0.328201	0.975782	0.567954	0.327448	0.305269	0.444239	0.356392	0.479295	0.329656	0.435896	0.273218	0.36203	0.616655	0.539802	0.73236	0.520265	0.716367	0.361612	0.299069	0.257128	0.214158	0.269943	0.313158	0.403286	0.337676	0.411393	0.511619	0.480847	0.29848	0.440535	0.427824	0.482284	0.31823	0.310255	0.300293	0.295099	0.285171	0.470396	0.498019	0.42531	0.3228	0.55872	0.350679	0.32696
67	2	beta	MI	right	0.542565	0.278747	0.950645	0.516471	0.236982	0.254016	0.306817	0.224909	0.326862	0.166217	0.409612	0.18861	0.265052	0.498524	0.479589	0.611446	0.52363	0.606849	0.501538	0.19379	0.282026	0.152118	0.346895	0.173417	0.432679	0.382828	0.369611	0.519767	0.515227	0.26316	0.252841	0.542989	0.495849	0.298002	0.305232	0.449136	0.224666	0.21127	0.412723	0.496178	0.402112	0.297813	0.510774	0.23128	0.268343
67	3	alpha	MI	right	0.642546	0.321704	0.982038	0.68498	0.397004	0.401844	0.471322	0.452056	0.632169	0.265328	0.484921	0.26992	0.288661	0.738148	0.688745	0.650699	0.599898	0.692047	0.259898	0.250593	0.218425	0.250002	0.334362	0.260842	0.40128	0.255176	0.367058	0.657455	0.577718	0.291825	0.307253	0.394631	0.399801	0.286462	0.339387	0.247623	0.270378	0.233569	0.464454	0.556194	0.461486	0.282663	0.666558	0.429957	0.426081
67	3	beta	MI	right	0.511739	0.242615	0.954856	0.534213	0.259371	0.293966	0.346557	0.321592	0.374724	0.209145	0.371593	0.168782	0.291208	0.581214	0.504122	0.627689	0.453842	0.667942	0.509744	0.189911	0.259102	0.16439	0.373094	0.217994	0.436507	0.416818	0.407246	0.584948	0.601415	0.206743	0.320937	0.55105	0.455999	0.323563	0.31501	0.438045	0.182337	0.242753	0.438034	0.523928	0.483871	0.393156	0.497604	0.271558	0.317641
67	4	alpha	MI	right	0.595243	0.284265	0.953789	0.581317	0.340502	0.356539	0.441386	0.377265	0.532283	0.260295	0.430074	0.202004	0.317539	0.741475	0.642716	0.639749	0.51096	0.729936	0.350168	0.309112	0.215799	0.242566	0.297232	0.268723	0.430937	0.353396	0.362256	0.618032	0.587931	0.226606	0.373776	0.416962	0.395535	0.332871	0.297276	0.281568	0.234883	0.261422	0.472088	0.42327	0.456942	0.357044	0.525821	0.379992	0.375158
67	4	beta	MI	right	0.486276	0.254949	0.92005	0.480598	0.257378	0.242135	0.324709	0.245767	0.373133	0.176895	0.351426	0.16259	0.303369	0.559428	0.459921	0.643621	0.395984	0.596359	0.480057	0.162934	0.279209	0.198182	0.35179	0.189406	0.390713	0.442586	0.432888	0.552652	0.533859	0.227481	0.262136	0.477368	0.443982	0.308807	0.391957	0.405272	0.212118	0.216099	0.464728	0.493203	0.453312	0.327225	0.437065	0.296548	0.268313
66	2	alpha	MI	right	0.760438	0.462469	0.595882	0.683287	0.307544	0.343143	0.494796	0.319562	0.322665	0.474593	0.40909	0.294424	0.432047	0.677049	0.629629	0.732926	0.376937	0.593435	0.350799	0.357559	0.337537	0.30248	0.325216	0.413085	0.351169	0.431164	0.547017	0.570749	0.471393	0.353242	0.347428	0.527647	0.629599	0.361045	0.494396	0.491378	0.455	0.384722	0.597378	0.631917	0.450081	0.325251	0.38086	0.563818	0.465654
66	2	beta	MI	right	0.604028	0.246657	0.577291	0.625637	0.29893	0.356148	0.447757	0.29168	0.346319	0.366139	0.478294	0.204054	0.335321	0.580961	0.551505	0.611615	0.244652	0.5357	0.32462	0.234814	0.227942	0.201513	0.29697	0.341577	0.389959	0.366968	0.445778	0.523309	0.486295	0.302525	0.268981	0.466484	0.482045	0.326193	0.385576	0.422619	0.365366	0.233884	0.421199	0.471696	0.378469	0.277067	0.373463	0.583234	0.445303
66	3	alpha	MI	right	0.809152	0.579294	0.742213	0.667491	0.291402	0.282211	0.446947	0.310547	0.33406	0.539586	0.295714	0.338773	0.622006	0.775257	0.670772	0.780079	0.490994	0.617674	0.363959	0.367949	0.324267	0.359905	0.316587	0.476897	0.295852	0.536106	0.681553	0.656212	0.549518	0.391525	0.356869	0.505639	0.637463	0.37288	0.452547	0.429115	0.504711	0.324366	0.616504	0.719319	0.585704	0.401306	0.520561	0.465419	0.316115
66	3	beta	MI	right	0.599139	0.252232	0.707409	0.616791	0.18912	0.345031	0.253245	0.242309	0.288711	0.332059	0.486461	0.25622	0.391531	0.609506	0.588829	0.611303	0.265278	0.516436	0.377871	0.163725	0.22196	0.224245	0.23576	0.265222	0.390215	0.471965	0.549446	0.571309	0.541259	0.229101	0.184608	0.489667	0.444548	0.331645	0.417066	0.395738	0.332274	0.19895	0.501671	0.553461	0.40867	0.294684	0.436006	0.408345	0.477578
66	4	alpha	MI	right	0.812376	0.574506	0.770526	0.641574	0.375474	0.305163	0.455445	0.357404	0.414319	0.570496	0.321134	0.358189	0.634856	0.794858	0.680795	0.784655	0.524911	0.573587	0.469855	0.403028	0.335537	0.375352	0.395995	0.50363	0.318373	0.482938	0.688389	0.68867	0.563088	0.341711	0.328881	0.580569	0.684107	0.315006	0.505832	0.487313	0.5421	0.398905	0.591546	0.752519	0.617927	0.377986	0.522456	0.370711	0.292684
66	4	beta	MI	right	0.60057	0.236714	0.7105	0.620555	0.209824	0.319467	0.307735	0.227551	0.412548	0.382402	0.411068	0.205186	0.3803	0.602221	0.570662	0.615079	0.285066	0.459307	0.309064	0.119501	0.182247	0.19071	0.165454	0.317501	0.306558	0.433121	0.541524	0.570825	0.509287	0.181541	0.165839	0.48494	0.460048	0.2933	0.406437	0.318112	0.39853	0.164934	0.501496	0.60641	0.461344	0.28681	0.457332	0.431761	0.470239
65	2	alpha	MI	right	0.626064	0.380903	0.324233	0.632997	0.463616	0.333501	0.329458	0.451553	0.448738	0.419278	0.374543	0.297661	0.308117	0.447439	0.540975	0.719415	0.412785	0.743311	0.333831	0.284828	0.414333	0.287752	0.347723	0.352225	0.317582	0.449916	0.353462	0.363779	0.460704	0.482324	0.467437	0.369128	0.313251	0.479133	0.331036	0.400139	0.387101	0.283599	0.54639	0.40953	0.343054	0.382723	0.328784	0.679814	0.388709
65	2	beta	MI	right	0.561517	0.224167	0.250714	0.741905	0.452909	0.435105	0.249494	0.640722	0.45353	0.414323	0.462937	0.238052	0.270753	0.221308	0.373401	0.45907	0.185116	0.70239	0.253467	0.465068	0.186117	0.407968	0.262918	0.227941	0.534588	0.245897	0.346585	0.217642	0.366533	0.340595	0.228131	0.308176	0.230505	0.336952	0.26688	0.301671	0.305366	0.231945	0.280309	0.264014	0.222543	0.182889	0.195969	0.550589	0.420674
65	3	alpha	MI	right	0.606745	0.2852	0.303718	0.645306	0.414132	0.3695	0.300249	0.452568	0.433355	0.354906	0.364386	0.244301	0.305718	0.459299	0.507446	0.611328	0.326502	0.675863	0.225064	0.302533	0.328279	0.252714	0.228681	0.225757	0.329304	0.382755	0.346184	0.400375	0.418874	0.462519	0.318243	0.354978	0.380073	0.471729	0.393008	0.338963	0.39173	0.322815	0.564815	0.452151	0.403763	0.32406	0.269669	0.642784	0.394997
65	3	beta	MI	right	0.58578	0.165311	0.260422	0.702864	0.345282	0.373354	0.259647	0.498021	0.342621	0.315328	0.324512	0.307892	0.291118	0.177738	0.312059	0.403073	0.16749	0.694354	0.185304	0.385539	0.171086	0.331523	0.183077	0.17352	0.391799	0.204919	0.29895	0.194514	0.331342	0.31217	0.165407	0.337773	0.145274	0.316278	0.235379	0.331216	0.339141	0.202322	0.321143	0.322211	0.254143	0.220441	0.214653	0.492958	0.346407
65	4	alpha	MI	right	0.506991	0.251129	0.346229	0.511604	0.475604	0.37262	0.353906	0.43566	0.488235	0.418387	0.316783	0.276566	0.238033	0.499846	0.567266	0.657221	0.35916	0.687656	0.202225	0.293278	0.352539	0.270683	0.213022	0.233798	0.282139	0.408972	0.310989	0.270203	0.354215	0.479572	0.331936	0.398536	0.345825	0.464739	0.394948	0.377178	0.397872	0.284869	0.57635	0.422612	0.235317	0.261922	0.299967	0.665111	0.36164
65	4	beta	MI	right	0.630757	0.217316	0.343867	0.758454	0.408244	0.426557	0.348772	0.637965	0.41171	0.334719	0.344906	0.404842	0.420917	0.155207	0.386502	0.416235	0.219434	0.736675	0.160927	0.386807	0.216924	0.393366	0.165706	0.162208	0.374486	0.24996	0.323819	0.197257	0.366905	0.377226	0.203452	0.395306	0.190056	0.376904	0.286225	0.387264	0.418134	0.217536	0.337164	0.265694	0.164877	0.185116	0.285701	0.545237	0.358734
63	2	alpha	MI	right	0.65314	0.470643	0.269443	0.583174	0.288164	0.287779	0.245345	0.29546	0.329122	0.245845	0.399369	0.356803	0.323205	0.532765	0.592187	0.692702	0.213498	0.696408	0.428094	0.307771	0.224824	0.284641	0.339655	0.285917	0.351298	0.460917	0.332275	0.449396	0.533336	0.26834	0.433927	0.479723	0.404335	0.278881	0.383762	0.359487	0.274961	0.265584	0.507827	0.4064	0.39984	0.368928	0.242242	0.541343	0.303399
63	2	beta	MI	right	0.36519	0.165572	0.220821	0.440948	0.214734	0.22476	0.22669	0.196217	0.303117	0.206052	0.278651	0.215142	0.239512	0.403632	0.383242	0.51537	0.228509	0.481343	0.340418	0.172207	0.236582	0.236725	0.227702	0.16214	0.279915	0.381877	0.382734	0.381608	0.333231	0.277137	0.176052	0.408278	0.391739	0.281036	0.378575	0.315532	0.199239	0.176898	0.395044	0.419667	0.301467	0.20338	0.201059	0.527505	0.303269
63	3	alpha	MI	right	0.679221	0.411829	0.322878	0.629828	0.271561	0.294012	0.322766	0.247028	0.31679	0.24707	0.38094	0.327828	0.408638	0.542555	0.554387	0.686504	0.271205	0.67685	0.36551	0.265681	0.273314	0.316922	0.269007	0.35564	0.384509	0.494197	0.392757	0.432664	0.478431	0.354785	0.395745	0.476145	0.436893	0.35996	0.446387	0.362314	0.352661	0.301897	0.541462	0.460993	0.378177	0.323977	0.289915	0.646134	0.348895
63	3	beta	MI	right	0.28898	0.17664	0.19166	0.452681	0.215382	0.224265	0.205979	0.179627	0.265998	0.19966	0.291841	0.211783	0.255642	0.368026	0.331287	0.479422	0.19654	0.570689	0.379226	0.198102	0.200634	0.244918	0.267965	0.178867	0.232775	0.436673	0.350276	0.374925	0.393404	0.264003	0.213255	0.321519	0.382107	0.270788	0.360693	0.265939	0.203217	0.155052	0.340797	0.359427	0.344318	0.231466	0.166286	0.50217	0.331728
63	4	alpha	MI	right	0.651506	0.418452	0.393608	0.517656	0.252045	0.257345	0.391838	0.258342	0.309787	0.330494	0.40978	0.252321	0.390309	0.577545	0.565767	0.722286	0.321634	0.655258	0.354316	0.249513	0.324006	0.242617	0.267926	0.355563	0.360054	0.423649	0.377032	0.455534	0.499081	0.394022	0.391586	0.454239	0.405182	0.396958	0.37676	0.352052	0.321199	0.223808	0.573896	0.402795	0.414094	0.292787	0.303381	0.64836	0.258797
63	4	beta	MI	right	0.366335	0.118428	0.219047	0.46414	0.21279	0.251494	0.217895	0.198738	0.261756	0.202121	0.255388	0.203911	0.27531	0.3941	0.334439	0.378332	0.184682	0.613995	0.301651	0.161252	0.180159	0.208844	0.192418	0.207006	0.283137	0.35373	0.321138	0.383536	0.453422	0.209179	0.184248	0.229686	0.236428	0.206363	0.277342	0.161838	0.163365	0.175464	0.278765	0.270122	0.28592	0.263944	0.156537	0.488612	0.331044
61	2	alpha	MI	right	0.730291	0.394152	0.663998	0.68214	0.309662	0.258988	0.31519	0.345277	0.56158	0.346984	0.437592	0.313567	0.41581	0.660672	0.581862	0.615003	0.366761	0.736695	0.489914	0.272655	0.352225	0.286953	0.382921	0.254039	0.418569	0.461091	0.483431	0.591453	0.539409	0.290741	0.401524	0.559056	0.521618	0.389284	0.367529	0.283403	0.302986	0.323874	0.562382	0.599407	0.477365	0.356134	0.408418	0.359252	0.309512
61	2	beta	MI	right	0.564663	0.186233	0.526582	0.570257	0.172317	0.22937	0.169016	0.252025	0.473077	0.204518	0.387604	0.195749	0.358489	0.532337	0.509029	0.499243	0.178678	0.614329	0.464893	0.161353	0.267714	0.189358	0.237339	0.149622	0.320238	0.3985	0.404179	0.418941	0.454954	0.225294	0.210935	0.474608	0.535681	0.32605	0.426033	0.176967	0.199922	0.180296	0.461271	0.48092	0.30932	0.205561	0.261556	0.332854	0.38124
61	3	alpha	MI	right	0.757176	0.434996	0.63682	0.71115	0.335928	0.312133	0.296161	0.325432	0.579969	0.307213	0.476225	0.271259	0.447288	0.662274	0.649482	0.672523	0.327987	0.762446	0.522138	0.225502	0.312158	0.223725	0.354355	0.304805	0.398907	0.464224	0.549335	0.579993	0.557131	0.236206	0.431444	0.566479	0.410603	0.358686	0.342157	0.263218	0.309392	0.248929	0.574883	0.634692	0.486999	0.363862	0.426338	0.35526	0.396999
61	3	beta	MI	right	0.586394	0.226735	0.60143	0.617218	0.154132	0.258551	0.187131	0.266051	0.507226	0.202847	0.351845	0.223321	0.377117	0.576333	0.51436	0.498229	0.209328	0.630732	0.458764	0.179586	0.235916	0.175293	0.246139	0.200197	0.309665	0.432256	0.475288	0.490753	0.436323	0.195601	0.196564	0.482337	0.53072	0.327915	0.399279	0.184034	0.223544	0.16767	0.471569	0.491069	0.349771	0.238254	0.331374	0.284342	0.345884
61	4	alpha	MI	right	0.752081	0.452351	0.66612	0.63404	0.266696	0.247877	0.303976	0.303264	0.599705	0.352358	0.376396	0.289907	0.490654	0.684762	0.581319	0.65989	0.416417	0.759276	0.501671	0.249191	0.336523	0.287024	0.455404	0.326115	0.404046	0.471409	0.509425	0.627991	0.563427	0.251545	0.411992	0.544725	0.461958	0.367408	0.329362	0.282824	0.350873	0.23523	0.589727	0.626381	0.533869	0.357664	0.427227	0.270417	0.304486
61	4	beta	MI	right	0.549134	0.180634	0.56929	0.586034	0.138563	0.292643	0.166851	0.224454	0.471607	0.216295	0.322934	0.216669	0.324836	0.501244	0.446181	0.548755	0.205534	0.609698	0.451542	0.20646	0.259869	0.197877	0.249412	0.195131	0.302479	0.424336	0.441274	0.499756	0.434994	0.220278	0.207729	0.508597	0.51879	0.361994	0.412054	0.170387	0.234834	0.199267	0.474781	0.463088	0.347343	0.217275	0.315914	0.361852	0.411084
60	2	alpha	MI	right	0.717852	0.517136	0.574475	0.700261	0.443402	0.354252	0.263832	0.342002	0.585066	0.293962	0.494501	0.310988	0.3883	0.618892	0.644509	0.780205	0.37771	0.77892	0.716531	0.410696	0.32527	0.35053	0.503698	0.431344	0.51718	0.482397	0.476546	0.598901	0.693205	0.337878	0.556797	0.751007	0.586576	0.373077	0.412011	0.450975	0.351696	0.385779	0.596754	0.555484	0.562514	0.557236	0.455648	0.374815	0.454873
60	2	beta	MI	right	0.554955	0.215478	0.528942	0.595439	0.201543	0.289081	0.216482	0.266862	0.466608	0.154604	0.34702	0.168088	0.201046	0.481694	0.480215	0.508587	0.202783	0.612666	0.471041	0.195083	0.229159	0.178316	0.276203	0.227003	0.367766	0.286945	0.295578	0.43072	0.499454	0.240773	0.217815	0.560579	0.565155	0.327145	0.401987	0.213875	0.133758	0.182859	0.458783	0.453555	0.351243	0.263918	0.328773	0.322538	0.397383
60	3	alpha	MI	right	0.722227	0.561451	0.591137	0.730018	0.460726	0.370592	0.321079	0.335677	0.579015	0.275717	0.417973	0.309836	0.406614	0.655329	0.619031	0.779582	0.359291	0.778642	0.677473	0.438603	0.351974	0.294063	0.523128	0.335514	0.438286	0.476773	0.490759	0.651082	0.633463	0.336476	0.579743	0.741416	0.617537	0.413215	0.420852	0.491937	0.317786	0.356798	0.541191	0.579409	0.623661	0.538859	0.486577	0.415858	0.471084
60	3	beta	MI	right	0.580673	0.232502	0.572416	0.642509	0.213817	0.250573	0.218654	0.331945	0.415158	0.193814	0.413142	0.157708	0.221151	0.373881	0.487072	0.551864	0.26146	0.651379	0.533389	0.202013	0.195018	0.160705	0.256098	0.266167	0.369529	0.251863	0.26879	0.349265	0.487914	0.192121	0.234975	0.580259	0.469745	0.316165	0.273295	0.222336	0.199799	0.232582	0.36176	0.349561	0.288125	0.267236	0.401517	0.231226	0.341514
60	4	alpha	MI	right	0.876049	0.71509	0.793136	0.880904	0.662444	0.471488	0.58299	0.705279	0.386765	0.523879	0.687151	0.50963	0.418276	0.403855	0.390403	0.852904	0.665266	0.886079	0.791358	0.545197	0.498743	0.636757	0.430884	0.596495	0.714566	0.449057	0.431197	0.427153	0.385675	0.551674	0.722855	0.81322	0.707015	0.449412	0.522065	0.480722	0.56193	0.667207	0.414593	0.419843	0.444328	0.390754	0.72714	0.554661	0.437589
60	4	beta	MI	right	0.786433	0.510731	0.680521	0.80863	0.523968	0.431762	0.461039	0.625387	0.403485	0.511581	0.653108	0.419805	0.450515	0.400921	0.354744	0.705152	0.491486	0.817031	0.718794	0.486401	0.403623	0.538148	0.437743	0.581998	0.678067	0.385679	0.437513	0.416907	0.377365	0.381339	0.528769	0.749758	0.747619	0.374603	0.409665	0.469995	0.458382	0.588788	0.377212	0.370392	0.393549	0.354013	0.571695	0.41006	0.35176
59	2	alpha	MI	right	0.79916	0.520654	0.690545	0.798862	0.569702	0.355773	0.3576	0.513251	0.312076	0.405657	0.594911	0.279817	0.306435	0.249706	0.246335	0.694885	0.492494	0.809033	0.74796	0.38381	0.242888	0.41712	0.376917	0.439298	0.582799	0.284318	0.301024	0.252311	0.248917	0.360109	0.543449	0.705885	0.637022	0.282295	0.310247	0.508264	0.371598	0.51673	0.273471	0.298366	0.313896	0.31771	0.587765	0.395347	0.313702
59	2	beta	MI	right	0.722179	0.367948	0.449665	0.768411	0.492293	0.299546	0.338757	0.527975	0.290221	0.461278	0.613596	0.309808	0.325458	0.273949	0.245972	0.581658	0.305184	0.798328	0.714797	0.416747	0.266207	0.419737	0.421389	0.540412	0.640408	0.285274	0.326082	0.349298	0.321972	0.218382	0.412127	0.567042	0.48364	0.266328	0.276023	0.427221	0.321189	0.482892	0.24306	0.262972	0.264875	0.3194	0.422989	0.223799	0.206887
59	3	alpha	MI	right	0.882378	0.659051	0.796489	0.878635	0.692473	0.477051	0.531485	0.695346	0.430726	0.548793	0.712701	0.443408	0.384962	0.340677	0.328007	0.790114	0.64368	0.876616	0.810613	0.539212	0.439189	0.603638	0.50195	0.585262	0.713673	0.39308	0.378693	0.380014	0.335758	0.502699	0.662792	0.782083	0.719692	0.384777	0.489705	0.599474	0.527623	0.692797	0.325708	0.342434	0.404299	0.409138	0.715646	0.545285	0.425639
59	3	beta	MI	right	0.834565	0.503808	0.523467	0.86163	0.658772	0.412448	0.507082	0.693332	0.496245	0.65261	0.745237	0.496863	0.549851	0.502124	0.391096	0.652927	0.430461	0.87456	0.810525	0.49595	0.422553	0.608017	0.59354	0.701897	0.760531	0.423788	0.525608	0.532539	0.434491	0.284008	0.529788	0.613181	0.592311	0.342403	0.392682	0.540468	0.483592	0.594568	0.324223	0.387246	0.408767	0.399642	0.505618	0.360332	0.282352
59	4	alpha	MI	right	0.765694	0.437784	0.537358	0.767339	0.391001	0.273498	0.254978	0.268826	0.396583	0.2896	0.378148	0.396887	0.533435	0.599672	0.546903	0.660284	0.30563	0.774389	0.637736	0.270627	0.342809	0.256708	0.282681	0.242464	0.337069	0.506299	0.548225	0.539137	0.460543	0.25468	0.419438	0.604391	0.506925	0.397076	0.465315	0.316455	0.297622	0.270101	0.577363	0.593485	0.452939	0.268998	0.386421	0.267823	0.331079
59	4	beta	MI	right	0.530501	0.195568	0.19582	0.561758	0.174506	0.235331	0.185148	0.187589	0.402284	0.163545	0.272798	0.246467	0.306102	0.410073	0.424232	0.416751	0.196957	0.593775	0.491554	0.180944	0.221763	0.235957	0.180568	0.152352	0.251802	0.45209	0.440463	0.375463	0.361905	0.261008	0.151164	0.347676	0.319376	0.228627	0.462105	0.213993	0.182719	0.127721	0.385092	0.401928	0.274814	0.197666	0.192987	0.304801	0.305077
58	2	alpha	MI	right	0.421878	0.24496	0.785805	0.574935	0.292592	0.287206	0.765724	0.617019	0.603198	0.354023	0.346451	0.37259	0.302531	0.669523	0.598464	0.658511	0.276742	0.721418	0.575476	0.25177	0.280903	0.696308	0.515354	0.264908	0.329966	0.425479	0.337588	0.41257	0.512598	0.341949	0.346353	0.699977	0.584136	0.349605	0.322239	0.273594	0.21156	0.209508	0.600666	0.464636	0.282167	0.270703	0.305857	0.46989	0.389531
58	2	beta	MI	right	0.504529	0.172649	0.680956	0.663714	0.173393	0.318972	0.650139	0.675142	0.599874	0.27497	0.397777	0.170005	0.248944	0.563649	0.600001	0.550205	0.187986	0.628968	0.535554	0.214644	0.182958	0.623898	0.578776	0.175781	0.373506	0.396039	0.372426	0.462376	0.57106	0.244713	0.172633	0.573231	0.408673	0.259305	0.181256	0.297786	0.264192	0.188313	0.399412	0.397596	0.347257	0.293526	0.318349	0.378281	0.367824
58	3	alpha	MI	right	0.436276	0.287389	0.640583	0.558837	0.229601	0.280379	0.628747	0.569239	0.623162	0.361388	0.386019	0.276636	0.319756	0.656471	0.623412	0.767104	0.262339	0.61921	0.641165	0.3209	0.26812	0.620865	0.419817	0.227789	0.311385	0.525348	0.563151	0.443114	0.417724	0.31523	0.365094	0.673974	0.542328	0.326264	0.365826	0.268565	0.240836	0.23706	0.611847	0.599084	0.348426	0.263213	0.276738	0.480457	0.393862
58	3	beta	MI	right	0.37202	0.182335	0.497695	0.55154	0.180777	0.293581	0.464704	0.561222	0.495743	0.259221	0.349149	0.166899	0.266461	0.560018	0.494298	0.512293	0.198728	0.607365	0.56168	0.162053	0.216182	0.593975	0.499466	0.144376	0.366651	0.437791	0.421832	0.468886	0.506214	0.278633	0.14471	0.52918	0.416103	0.29077	0.137358	0.267172	0.192174	0.165653	0.43041	0.404122	0.327361	0.270814	0.143339	0.431807	0.271745
58	4	alpha	MI	right	0.486979	0.328829	0.432682	0.547413	0.293946	0.283214	0.422695	0.550465	0.642928	0.268564	0.368456	0.256765	0.323673	0.595686	0.642102	0.734351	0.370842	0.712508	0.704846	0.360139	0.372058	0.709095	0.433009	0.260895	0.273116	0.555274	0.427002	0.413318	0.433873	0.392425	0.403852	0.679549	0.606628	0.39789	0.410334	0.282184	0.236719	0.29732	0.557132	0.477604	0.366825	0.282416	0.322431	0.540914	0.371275
58	4	beta	MI	right	0.472954	0.203867	0.325494	0.62985	0.21356	0.295285	0.3119	0.626519	0.497509	0.257225	0.378455	0.213325	0.333175	0.509362	0.503524	0.547819	0.301207	0.621203	0.580628	0.139399	0.314432	0.620755	0.449603	0.134742	0.305054	0.483836	0.467168	0.415752	0.451059	0.332044	0.195016	0.586352	0.420752	0.327063	0.190479	0.23537	0.183657	0.150145	0.422949	0.3966	0.291032	0.235417	0.20426	0.513655	0.304249
57	2	alpha	MI	right	0.805009	0.581826	0.413613	0.770127	0.439146	0.401529	0.408284	0.472253	0.590538	0.295403	0.457735	0.295988	0.431322	0.635788	0.632445	0.78873	0.311996	0.804746	0.658722	0.46086	0.31434	0.409625	0.453406	0.277456	0.436457	0.375934	0.430033	0.549932	0.609165	0.332817	0.537553	0.641869	0.639352	0.334208	0.316458	0.411457	0.300804	0.293196	0.430338	0.487286	0.509223	0.469747	0.318893	0.509188	0.361446
57	2	beta	MI	right	0.676935	0.247694	0.257596	0.73044	0.250594	0.273024	0.257419	0.355348	0.404452	0.234217	0.255636	0.212439	0.280835	0.442736	0.39707	0.488295	0.268737	0.631774	0.517064	0.202239	0.270432	0.17176	0.278927	0.231068	0.268281	0.315299	0.366899	0.418499	0.338145	0.249333	0.194688	0.395659	0.343103	0.249541	0.277982	0.203323	0.312695	0.221197	0.280981	0.418983	0.397918	0.248641	0.212656	0.451641	0.342593
57	3	alpha	MI	right	0.80312	0.569105	0.371961	0.784383	0.415926	0.313881	0.371049	0.450321	0.596106	0.278481	0.498296	0.290017	0.424453	0.679009	0.679705	0.793276	0.283429	0.812916	0.655949	0.364825	0.281445	0.345317	0.493406	0.25161	0.451744	0.377904	0.432288	0.608112	0.598508	0.300709	0.566021	0.661286	0.645008	0.295062	0.313443	0.339759	0.296139	0.331998	0.459093	0.475932	0.564193	0.425435	0.29232	0.475084	0.39728
57	3	beta	MI	right	0.662335	0.252419	0.213281	0.708377	0.252559	0.205358	0.214694	0.278969	0.336256	0.165259	0.193018	0.183833	0.261871	0.410087	0.315739	0.539504	0.271127	0.626743	0.558148	0.19114	0.273426	0.189633	0.243824	0.168207	0.198436	0.316092	0.40364	0.395402	0.293052	0.284297	0.217213	0.481555	0.458827	0.283011	0.35206	0.210975	0.253985	0.164378	0.377456	0.472194	0.373262	0.247643	0.174565	0.41695	0.362964
57	4	alpha	MI	right	0.82046	0.597714	0.397694	0.795516	0.426621	0.284062	0.394151	0.429662	0.643138	0.383018	0.405148	0.308449	0.449204	0.760107	0.779022	0.809714	0.272868	0.820641	0.615764	0.375434	0.274164	0.323411	0.496514	0.303846	0.366268	0.355149	0.413827	0.635917	0.682589	0.282557	0.589785	0.62392	0.606833	0.282409	0.297201	0.393696	0.364994	0.264745	0.399162	0.447772	0.581913	0.513631	0.278686	0.556215	0.316493
57	4	beta	MI	right	0.665896	0.331768	0.250298	0.702382	0.21858	0.224384	0.249006	0.285775	0.401886	0.199453	0.189827	0.157685	0.242806	0.42683	0.315197	0.616465	0.193498	0.634537	0.490127	0.240631	0.198195	0.188338	0.259402	0.184862	0.171908	0.276255	0.354319	0.443048	0.312213	0.192129	0.272011	0.493292	0.474819	0.194254	0.316454	0.178818	0.315605	0.174344	0.327499	0.487755	0.427562	0.226727	0.204506	0.393625	0.301032
56	2	alpha	MI	right	0.866908	0.678879	0.704476	0.822672	0.614458	0.302089	0.415829	0.44325	0.498109	0.279337	0.476407	0.336842	0.35461	0.566964	0.548812	0.823457	0.570134	0.857244	0.760138	0.304008	0.372547	0.428491	0.485737	0.313572	0.468563	0.375706	0.362996	0.536589	0.528344	0.463052	0.655806	0.751675	0.384763	0.333689	0.386064	0.377119	0.285164	0.421847	0.367822	0.407443	0.479739	0.41013	0.6224	0.424285	0.367526
56	2	beta	MI	right	0.681928	0.417174	0.585954	0.698427	0.387759	0.258869	0.311118	0.336454	0.280767	0.271033	0.41736	0.273759	0.270972	0.351223	0.335001	0.700738	0.35764	0.674525	0.683108	0.376693	0.278175	0.282898	0.253619	0.297032	0.406051	0.313779	0.315495	0.353995	0.290873	0.276088	0.385851	0.638483	0.601511	0.265821	0.366519	0.331683	0.301675	0.338756	0.326741	0.347727	0.323157	0.270377	0.461707	0.300011	0.287003
56	3	alpha	MI	right	0.894119	0.785262	0.754216	0.845374	0.646981	0.366584	0.420017	0.371521	0.755859	0.308071	0.652884	0.255554	0.465046	0.854198	0.803775	0.897873	0.622954	0.867257	0.776845	0.333597	0.359696	0.325903	0.693147	0.280786	0.591898	0.285237	0.530118	0.850538	0.758694	0.540679	0.741594	0.764663	0.328175	0.323421	0.309502	0.627998	0.30464	0.51841	0.31069	0.587994	0.837004	0.674613	0.641301	0.43042	0.562903
56	3	beta	MI	right	0.639641	0.351413	0.533576	0.705379	0.323969	0.289655	0.174994	0.245433	0.509655	0.173052	0.493247	0.204825	0.335149	0.588905	0.59168	0.652153	0.245341	0.706852	0.614138	0.233503	0.213103	0.187766	0.398536	0.197224	0.42736	0.368972	0.445262	0.60634	0.596006	0.210164	0.373835	0.63255	0.398827	0.301142	0.326747	0.264681	0.208738	0.222427	0.451367	0.527578	0.521345	0.392691	0.38462	0.246922	0.472502
56	4	alpha	MI	right	0.866734	0.732411	0.668851	0.824129	0.576225	0.307233	0.366762	0.31526	0.68516	0.302003	0.585206	0.289233	0.480828	0.776944	0.730897	0.8621	0.545037	0.848991	0.733788	0.307228	0.342456	0.343214	0.647245	0.280031	0.556296	0.361029	0.513964	0.78628	0.721209	0.484295	0.658439	0.732413	0.31507	0.344545	0.349724	0.58424	0.322759	0.439506	0.377069	0.567079	0.78208	0.616769	0.549286	0.372283	0.449286
56	4	beta	MI	right	0.617671	0.287441	0.493777	0.62397	0.206481	0.23676	0.1635	0.20415	0.446997	0.172143	0.358285	0.205313	0.361666	0.565743	0.523487	0.599506	0.223325	0.622783	0.503167	0.189648	0.192792	0.195098	0.295218	0.147453	0.334881	0.339439	0.450979	0.590696	0.506042	0.184173	0.252825	0.556871	0.446324	0.315303	0.411283	0.195327	0.224793	0.144763	0.455971	0.510009	0.431707	0.234805	0.330159	0.263017	0.415922
55	2	alpha	MI	right	0.47004	0.332119	0.441508	0.40435	0.266762	0.261614	0.241816	0.22045	0.435916	0.312088	0.321523	0.256442	0.403722	0.519389	0.423772	0.661657	0.265941	0.606219	0.613447	0.247953	0.304399	0.215456	0.305581	0.325791	0.306974	0.487447	0.515437	0.544687	0.504889	0.243999	0.259203	0.536225	0.578419	0.37827	0.43286	0.327473	0.352984	0.266647	0.598046	0.646961	0.493663	0.285081	0.349597	0.330008	0.306123
55	2	beta	MI	right	0.428128	0.214287	0.39181	0.489282	0.201337	0.271751	0.178437	0.229389	0.454272	0.251443	0.388217	0.199808	0.291529	0.496868	0.480521	0.586714	0.198268	0.507503	0.55503	0.166007	0.265825	0.18829	0.209128	0.217956	0.362699	0.455543	0.475191	0.502906	0.484897	0.25695	0.200186	0.495214	0.478952	0.376831	0.414229	0.193589	0.277205	0.223972	0.496046	0.508004	0.312639	0.285552	0.372099	0.332408	0.343674
55	3	alpha	MI	right	0.65386	0.331469	0.592217	0.652014	0.310192	0.286168	0.240088	0.304219	0.546861	0.282526	0.369056	0.229045	0.373538	0.656673	0.630127	0.637408	0.300533	0.6397	0.579758	0.243786	0.31424	0.215479	0.281978	0.277764	0.356204	0.412796	0.474687	0.519002	0.546425	0.230709	0.261801	0.520041	0.517021	0.391773	0.402426	0.277194	0.278685	0.291152	0.545288	0.548159	0.409736	0.286892	0.395584	0.301161	0.341446
55	3	beta	MI	right	0.54137	0.242749	0.480951	0.635797	0.207388	0.254066	0.142508	0.2539	0.473811	0.206383	0.441304	0.206421	0.306295	0.548229	0.561361	0.621463	0.130592	0.511874	0.594092	0.172734	0.323919	0.230293	0.216613	0.193434	0.346622	0.485279	0.525885	0.519921	0.524935	0.235276	0.189585	0.516579	0.503901	0.386259	0.426595	0.176505	0.308577	0.136157	0.527855	0.598307	0.40551	0.290768	0.298191	0.349207	0.364005
55	4	alpha	MI	right	0.648874	0.346556	0.595893	0.639098	0.298782	0.404864	0.323579	0.41352	0.551852	0.263776	0.43207	0.338404	0.376388	0.588014	0.59955	0.648207	0.304693	0.586735	0.568141	0.33091	0.329853	0.266641	0.335635	0.24733	0.338875	0.484801	0.520623	0.52285	0.536766	0.321407	0.285845	0.511434	0.620703	0.373816	0.468487	0.321025	0.309758	0.292923	0.567559	0.655464	0.397886	0.27197	0.400333	0.364073	0.464605
55	4	beta	MI	right	0.545916	0.212228	0.493199	0.666617	0.226724	0.307535	0.187549	0.287774	0.528362	0.201351	0.341089	0.195447	0.285006	0.533357	0.549251	0.563248	0.172046	0.487263	0.593747	0.155986	0.274095	0.211863	0.228129	0.19813	0.287567	0.421974	0.484571	0.491885	0.446485	0.255528	0.184476	0.509586	0.513548	0.345439	0.461714	0.206172	0.364064	0.168253	0.481068	0.599313	0.378948	0.25297	0.331822	0.336833	0.359578
54	2	alpha	MI	right	0.837836	0.662343	0.659909	0.776751	0.487928	0.285628	0.288484	0.375082	0.450849	0.317788	0.394212	0.331779	0.445164	0.56109	0.691877	0.869187	0.442667	0.806573	0.708927	0.354301	0.320073	0.287618	0.351345	0.294465	0.395501	0.4683	0.4466	0.462146	0.621271	0.340624	0.609548	0.710971	0.544228	0.346826	0.273953	0.347712	0.29731	0.270207	0.557609	0.541423	0.45557	0.4894	0.439485	0.305289	0.305482
54	2	beta	MI	right	0.474524	0.152721	0.427372	0.572543	0.202278	0.250863	0.159642	0.286845	0.311794	0.163583	0.32833	0.175408	0.158147	0.25257	0.398963	0.360504	0.175019	0.59033	0.596684	0.149694	0.277323	0.187046	0.156086	0.263341	0.347295	0.297576	0.176853	0.173443	0.373965	0.205344	0.157718	0.493342	0.287542	0.271784	0.290569	0.206704	0.152875	0.172693	0.339865	0.278449	0.167123	0.221754	0.312332	0.267663	0.317368
54	3	alpha	MI	right	0.819506	0.751598	0.702276	0.572757	0.39724	0.49145	0.318578	0.286394	0.389898	0.409321	0.311759	0.344703	0.612585	0.683722	0.65893	0.908993	0.463208	0.678276	0.660286	0.539015	0.288546	0.287228	0.29119	0.331636	0.378869	0.491983	0.567164	0.537454	0.632885	0.442257	0.545901	0.631091	0.686084	0.321994	0.340015	0.336499	0.351023	0.341808	0.555304	0.611132	0.5486	0.552472	0.328268	0.331238	0.377037
54	3	beta	MI	right	0.417027	0.175223	0.492611	0.551786	0.238045	0.241295	0.1783	0.255032	0.299856	0.199368	0.330021	0.229193	0.196747	0.241544	0.393262	0.273077	0.157167	0.647244	0.599677	0.150294	0.282128	0.190379	0.176303	0.398738	0.382904	0.317209	0.20073	0.228834	0.424301	0.194709	0.208182	0.394681	0.27698	0.244903	0.256372	0.17697	0.243067	0.212778	0.300065	0.254561	0.229909	0.18855	0.340386	0.253054	0.282131
54	4	alpha	MI	right	0.806275	0.684017	0.634057	0.637388	0.440913	0.3546	0.375671	0.306874	0.371033	0.388794	0.365671	0.294457	0.497317	0.607008	0.623336	0.874192	0.379997	0.715679	0.689646	0.385013	0.376179	0.290338	0.333111	0.323034	0.375746	0.493721	0.424447	0.452305	0.602281	0.344214	0.542213	0.655484	0.565231	0.362639	0.339953	0.359326	0.311914	0.328001	0.551097	0.490866	0.458752	0.479426	0.351486	0.341364	0.250154
54	4	beta	MI	right	0.452094	0.164462	0.402085	0.576645	0.208976	0.212381	0.207787	0.271685	0.372723	0.172911	0.346789	0.204128	0.173851	0.217802	0.458663	0.373037	0.185351	0.640147	0.625127	0.174917	0.266257	0.202382	0.18245	0.386163	0.384421	0.291654	0.202406	0.205245	0.423843	0.188165	0.18298	0.507527	0.253298	0.275337	0.265144	0.179748	0.197973	0.230708	0.371002	0.226735	0.148433	0.234389	0.335945	0.249204	0.231466
52	2	alpha	MI	right	0.599045	0.341485	0.656685	0.677067	0.326206	0.319467	0.644058	0.468642	0.361701	0.252378	0.487213	0.328684	0.290706	0.323421	0.411361	0.606015	0.313467	0.626117	0.57761	0.278764	0.322692	0.274698	0.273552	0.22041	0.425306	0.327283	0.365035	0.268603	0.370217	0.243849	0.309123	0.555808	0.49359	0.247812	0.295744	0.25914	0.302882	0.309076	0.364678	0.435939	0.29292	0.285729	0.479751	0.313735	0.320596
52	2	beta	MI	right	0.469423	0.174253	0.494951	0.595149	0.159481	0.319277	0.474174	0.294926	0.367973	0.208636	0.380525	0.166189	0.217778	0.329054	0.394497	0.447614	0.201669	0.627203	0.477616	0.211543	0.196348	0.157724	0.16521	0.234994	0.533349	0.204368	0.227021	0.177493	0.316406	0.15181	0.177951	0.442304	0.259416	0.15298	0.239865	0.21643	0.231631	0.269222	0.301114	0.32317	0.204846	0.228864	0.426011	0.24675	0.468848
52	3	alpha	MI	right	0.768595	0.589644	0.654404	0.764422	0.481465	0.407645	0.649339	0.570202	0.284969	0.278576	0.599291	0.425776	0.331437	0.282282	0.339307	0.751146	0.464683	0.769313	0.6743	0.430265	0.453324	0.397268	0.309909	0.320075	0.551848	0.336148	0.310567	0.271324	0.303455	0.413574	0.545395	0.653502	0.615203	0.410131	0.372964	0.361542	0.264114	0.506143	0.353053	0.273064	0.254071	0.261973	0.577114	0.33236	0.354258
52	3	beta	MI	right	0.500237	0.239828	0.439277	0.599455	0.24787	0.222405	0.437232	0.372824	0.24988	0.252875	0.412856	0.208612	0.203411	0.226755	0.249082	0.544526	0.274899	0.688648	0.6578	0.218975	0.271221	0.251737	0.285745	0.36164	0.532717	0.219371	0.2328	0.246367	0.218744	0.211974	0.258139	0.54486	0.457276	0.204095	0.227965	0.313967	0.20643	0.332074	0.266787	0.245537	0.219547	0.202844	0.403784	0.271733	0.22471
52	4	alpha	MI	right	0.647131	0.387358	0.312744	0.649586	0.20669	0.250615	0.32803	0.248631	0.486536	0.321617	0.413872	0.217356	0.388073	0.517849	0.549349	0.625905	0.285315	0.660294	0.500205	0.270707	0.28406	0.305163	0.273429	0.266735	0.385509	0.45299	0.490624	0.488973	0.472065	0.341772	0.32656	0.477132	0.492611	0.328986	0.422942	0.182089	0.350173	0.2565	0.527337	0.563503	0.405308	0.326831	0.232566	0.499426	0.387039
52	4	beta	MI	right	0.475053	0.227894	0.184273	0.578654	0.156145	0.229384	0.181919	0.203712	0.369858	0.207153	0.342192	0.202894	0.23069	0.388528	0.431604	0.444988	0.264621	0.619148	0.516876	0.142167	0.264762	0.267497	0.167923	0.161513	0.331391	0.320486	0.281392	0.255867	0.374781	0.320842	0.164766	0.444886	0.427919	0.324382	0.379077	0.211397	0.224325	0.142825	0.423435	0.390242	0.259084	0.22913	0.182877	0.534666	0.437393
51	2	alpha	MI	right	0.658699	0.284721	0.43033	0.64454	0.26216	0.285015	0.430451	0.424518	0.562971	0.310897	0.443858	0.263078	0.406531	0.62594	0.632522	0.525885	0.232863	0.62579	0.502503	0.294207	0.234259	0.275268	0.312986	0.251388	0.372826	0.403769	0.505924	0.52176	0.505027	0.33082	0.277197	0.54449	0.5283	0.337133	0.414857	0.215546	0.321944	0.256936	0.516401	0.553496	0.376259	0.243398	0.237934	0.445293	0.396512
51	2	beta	MI	right	0.407406	0.20987	0.372546	0.542617	0.207572	0.362182	0.369824	0.427779	0.37244	0.19184	0.261793	0.140921	0.19919	0.334497	0.327151	0.420067	0.197154	0.522942	0.490529	0.211479	0.197355	0.212046	0.168074	0.216335	0.202597	0.296029	0.323884	0.237721	0.24682	0.317478	0.17757	0.566887	0.601765	0.317225	0.45926	0.273973	0.200869	0.143589	0.322674	0.43612	0.235031	0.144874	0.180958	0.449884	0.384856
51	3	alpha	MI	right	0.66522	0.357511	0.370063	0.630836	0.325803	0.216814	0.366749	0.298483	0.460552	0.291976	0.43231	0.349912	0.476212	0.623139	0.642997	0.611252	0.230267	0.630501	0.615206	0.244753	0.246275	0.264558	0.220075	0.293734	0.352457	0.511847	0.534168	0.528642	0.551977	0.29016	0.312967	0.577497	0.520505	0.298668	0.384854	0.185671	0.280181	0.239394	0.512763	0.542678	0.475512	0.351709	0.237992	0.519762	0.294448
51	3	beta	MI	right	0.522423	0.196341	0.240295	0.585432	0.236356	0.244276	0.229645	0.292014	0.379139	0.146764	0.290511	0.201311	0.302903	0.401859	0.453419	0.43387	0.241849	0.544186	0.560767	0.194208	0.250063	0.224507	0.155112	0.163938	0.265234	0.397484	0.403716	0.28908	0.317806	0.382965	0.187417	0.600144	0.65744	0.390342	0.503111	0.304772	0.209575	0.182688	0.465662	0.448243	0.248875	0.217189	0.15193	0.539132	0.396682
51	4	alpha	MI	right	0.673694	0.404251	0.356627	0.68337	0.380574	0.279043	0.334509	0.263005	0.492691	0.288772	0.361358	0.34469	0.528237	0.661216	0.659883	0.608253	0.250572	0.675823	0.641723	0.303459	0.253921	0.239995	0.318431	0.261727	0.309304	0.451581	0.55318	0.607693	0.595403	0.278504	0.350723	0.515616	0.492095	0.272423	0.391445	0.172649	0.242271	0.177969	0.46175	0.518869	0.477519	0.369668	0.268076	0.435174	0.322019
51	4	beta	MI	right	0.51174	0.166463	0.276192	0.561743	0.153694	0.267475	0.263066	0.283901	0.370584	0.14271	0.247224	0.182578	0.280906	0.419151	0.379264	0.358354	0.174394	0.58758	0.534606	0.158751	0.170389	0.172465	0.132932	0.18814	0.224127	0.377165	0.375761	0.32673	0.277163	0.287534	0.153901	0.560697	0.573653	0.283875	0.426706	0.242831	0.220058	0.158045	0.393962	0.431272	0.280066	0.168098	0.166575	0.456156	0.347494
50	2	alpha	MI	right	0.64285	0.382716	0.506889	0.638231	0.227398	0.267598	0.254295	0.300972	0.490675	0.305533	0.308699	0.280417	0.495824	0.587158	0.52019	0.634018	0.241892	0.67238	0.523949	0.275893	0.307532	0.285188	0.355171	0.291491	0.297341	0.445824	0.495276	0.564698	0.428304	0.210168	0.327068	0.43425	0.446088	0.277595	0.36516	0.246626	0.324671	0.247526	0.435432	0.550845	0.550213	0.304069	0.287132	0.352186	0.264591
50	2	beta	MI	right	0.380494	0.194766	0.519715	0.561318	0.194209	0.303312	0.180958	0.316641	0.416892	0.163166	0.265026	0.167223	0.205428	0.401592	0.412681	0.435205	0.173971	0.511679	0.508771	0.148196	0.258123	0.203959	0.185458	0.182174	0.258165	0.322199	0.302538	0.330458	0.337971	0.262257	0.183925	0.473043	0.432746	0.249306	0.397067	0.225188	0.204179	0.182687	0.390375	0.404231	0.21067	0.202773	0.26546	0.383472	0.307121
50	3	alpha	MI	right	0.62633	0.353583	0.632374	0.687179	0.36096	0.362038	0.405845	0.458284	0.622422	0.237547	0.366332	0.316986	0.351005	0.667956	0.627387	0.649466	0.297732	0.675965	0.460935	0.307487	0.284916	0.301536	0.410362	0.22123	0.297811	0.356393	0.399081	0.552744	0.530494	0.299835	0.304282	0.47804	0.417397	0.346071	0.374755	0.316441	0.29612	0.237304	0.446312	0.523844	0.467679	0.325027	0.388572	0.549798	0.381534
50	3	beta	MI	right	0.429803	0.168048	0.525183	0.568495	0.173314	0.275413	0.212216	0.290689	0.420853	0.174591	0.276072	0.167114	0.192148	0.400289	0.425942	0.341265	0.177376	0.603641	0.425968	0.161213	0.193118	0.142988	0.260157	0.229626	0.297366	0.2602	0.185879	0.319672	0.420198	0.220653	0.157519	0.386942	0.435414	0.275797	0.311697	0.186354	0.231462	0.266672	0.336061	0.382501	0.293723	0.212566	0.259295	0.358577	0.259685
50	4	alpha	MI	right	0.663851	0.294005	0.599945	0.692524	0.222333	0.380188	0.267881	0.359665	0.565693	0.229832	0.378293	0.25551	0.321532	0.619282	0.633368	0.542634	0.295884	0.712042	0.42944	0.24499	0.263464	0.269072	0.381889	0.236677	0.362591	0.354277	0.376876	0.5164	0.547079	0.210905	0.310707	0.496199	0.404809	0.293408	0.379048	0.224561	0.240895	0.249877	0.478986	0.468155	0.365506	0.294699	0.380321	0.407102	0.371664
50	4	beta	MI	right	0.429373	0.208064	0.566233	0.582719	0.201468	0.257215	0.144982	0.336858	0.411156	0.186257	0.293065	0.163726	0.17115	0.385314	0.454506	0.406678	0.192898	0.575479	0.515592	0.16845	0.23217	0.186944	0.245362	0.216167	0.273233	0.262374	0.235131	0.333577	0.348225	0.224265	0.175435	0.43055	0.442968	0.262978	0.367472	0.22477	0.16634	0.239151	0.353423	0.368008	0.23029	0.197459	0.303247	0.326655	0.287526
49	2	alpha	MI	right	0.720477	0.382432	0.560568	0.391991	0.364803	0.269788	0.220218	0.376622	0.304152	0.380828	0.437442	0.207892	0.255889	0.353707	0.409086	0.559268	0.3214	0.529282	0.516723	0.255183	0.262453	0.295189	0.205537	0.535732	0.455653	0.277891	0.345897	0.349218	0.362213	0.310636	0.592267	0.608909	0.616143	0.404574	0.281352	0.284639	0.593614	0.421562	0.402195	0.401411	0.317894	0.22358	0.277703	0.296765	0.320966
49	2	beta	MI	right	0.510675	0.179477	0.493859	0.205305	0.176894	0.243894	0.217894	0.397859	0.295453	0.185942	0.337327	0.19056	0.221545	0.247646	0.277438	0.398758	0.183742	0.527173	0.477914	0.159601	0.215951	0.223755	0.178386	0.526791	0.369629	0.234889	0.2269	0.267997	0.319686	0.236197	0.498399	0.514461	0.555402	0.295573	0.35015	0.235688	0.515087	0.276517	0.41734	0.412644	0.257965	0.175007	0.259089	0.280579	0.288142
49	3	alpha	MI	right	0.785222	0.480338	0.661478	0.47432	0.465908	0.273147	0.313222	0.506914	0.233983	0.482622	0.560319	0.279206	0.258608	0.262216	0.282497	0.684325	0.406834	0.684171	0.684976	0.360744	0.248879	0.344586	0.24071	0.699295	0.552708	0.247933	0.283864	0.270261	0.300247	0.310947	0.71461	0.715128	0.640029	0.225462	0.274913	0.378999	0.730999	0.549248	0.26239	0.264472	0.270268	0.235836	0.292298	0.277016	0.272786
49	3	beta	MI	right	0.641627	0.235334	0.514669	0.310446	0.291438	0.1698	0.224067	0.434104	0.173571	0.299664	0.460814	0.183012	0.189669	0.211468	0.221947	0.508978	0.229346	0.616716	0.616185	0.245917	0.183245	0.239049	0.180287	0.612253	0.480993	0.193546	0.180632	0.197701	0.177695	0.151241	0.599632	0.602106	0.615567	0.244906	0.209814	0.323086	0.610336	0.380046	0.316158	0.24034	0.162043	0.16134	0.139695	0.136393	0.170575
49	4	alpha	MI	right	0.747412	0.375792	0.656914	0.452861	0.420684	0.230282	0.382878	0.55805	0.26396	0.446242	0.515615	0.318381	0.251804	0.235413	0.219094	0.618646	0.375529	0.66062	0.644043	0.295886	0.269066	0.37388	0.301982	0.651283	0.554077	0.230415	0.243388	0.270312	0.214404	0.214882	0.624121	0.610057	0.586121	0.219701	0.214476	0.374839	0.625611	0.457839	0.224726	0.211846	0.251766	0.264503	0.280743	0.272689	0.211405
49	4	beta	MI	right	0.60693	0.22807	0.564719	0.269001	0.257498	0.255551	0.263662	0.447304	0.195609	0.266733	0.426179	0.230952	0.234748	0.185645	0.18788	0.495787	0.240063	0.58264	0.571168	0.257291	0.202423	0.277933	0.207154	0.58908	0.478944	0.178192	0.19145	0.133052	0.169732	0.180552	0.591468	0.593168	0.541282	0.20617	0.19458	0.315524	0.605737	0.38902	0.222287	0.19935	0.152131	0.142274	0.175619	0.176616	0.256443
48	2	alpha	MI	right	0.634717	0.396221	0.926885	0.404777	0.376599	0.269522	0.564614	0.638165	0.297166	0.374175	0.615741	0.433032	0.360006	0.258052	0.264003	0.661089	0.520314	0.542148	0.540275	0.376913	0.294828	0.425764	0.402311	0.506384	0.628754	0.262478	0.287843	0.31007	0.293326	0.336379	0.367949	0.394134	0.667585	0.242941	0.282355	0.50682	0.349984	0.554838	0.258682	0.272603	0.319686	0.366737	0.378255	0.36427	0.256805
48	2	beta	MI	right	0.590419	0.353456	0.875601	0.257551	0.23522	0.233207	0.427004	0.540775	0.180196	0.220494	0.526048	0.325943	0.21804	0.202593	0.17975	0.5824	0.410469	0.391664	0.391827	0.309793	0.179837	0.357046	0.253307	0.358684	0.477221	0.192346	0.166273	0.181724	0.199202	0.246831	0.216926	0.242156	0.533576	0.202107	0.188523	0.347542	0.202676	0.399486	0.194105	0.212908	0.182659	0.226233	0.217968	0.197433	0.215457
48	3	alpha	MI	right	0.65145	0.35074	0.845579	0.352942	0.325109	0.184173	0.425319	0.556372	0.230014	0.332533	0.537596	0.354026	0.229672	0.259871	0.296877	0.646369	0.443302	0.458367	0.435971	0.343445	0.240469	0.395323	0.326798	0.438238	0.540312	0.263103	0.269725	0.223399	0.321499	0.271775	0.346287	0.34965	0.635862	0.23288	0.279488	0.433568	0.335073	0.450551	0.259336	0.290506	0.210482	0.285437	0.291606	0.27923	0.181632
48	3	beta	MI	right	0.608166	0.339057	0.839607	0.239386	0.221588	0.176534	0.37201	0.513134	0.16684	0.217797	0.496908	0.222634	0.179495	0.201242	0.213151	0.575495	0.406944	0.383824	0.361257	0.249246	0.181384	0.312356	0.216299	0.35989	0.463395	0.197534	0.185308	0.184128	0.203657	0.244835	0.230357	0.233482	0.539574	0.153374	0.191102	0.314245	0.220538	0.406618	0.203007	0.216663	0.151099	0.167781	0.184345	0.173514	0.160296
48	4	alpha	MI	right	0.6481	0.252579	0.763248	0.241798	0.251557	0.303961	0.293349	0.363666	0.447389	0.254662	0.41434	0.239581	0.307951	0.529532	0.467896	0.49218	0.381967	0.274866	0.268947	0.279406	0.257712	0.273253	0.272909	0.282774	0.380862	0.379888	0.395004	0.450467	0.412014	0.233892	0.292212	0.301849	0.560486	0.291557	0.393365	0.299829	0.297562	0.312771	0.469356	0.507205	0.357799	0.278941	0.294759	0.311729	0.34808
48	4	beta	MI	right	0.554896	0.232075	0.651143	0.226124	0.216782	0.195787	0.187857	0.330315	0.353497	0.205464	0.335262	0.264372	0.361322	0.479	0.419164	0.470373	0.208466	0.238212	0.215743	0.171713	0.274235	0.184276	0.177239	0.221602	0.295747	0.449708	0.445497	0.382623	0.384771	0.163652	0.24147	0.246296	0.42336	0.196307	0.282299	0.182419	0.236288	0.192126	0.3698	0.452152	0.333812	0.192357	0.27614	0.287883	0.236317
47	2	alpha	MI	right	0.811942	0.643696	0.710263	0.726605	0.664021	0.466988	0.436961	0.624842	0.490739	0.677923	0.731118	0.405798	0.438654	0.368497	0.344325	0.822572	0.507631	0.839688	0.815315	0.592517	0.362464	0.534165	0.619056	0.80818	0.736861	0.364121	0.44639	0.456051	0.392699	0.415961	0.727577	0.756201	0.803394	0.312426	0.451754	0.687091	0.718607	0.700769	0.288982	0.398111	0.450066	0.4713	0.472223	0.430871	0.366718
47	2	beta	MI	right	0.700416	0.523095	0.725735	0.6379	0.556684	0.405204	0.31356	0.481649	0.359383	0.57711	0.607894	0.345028	0.317672	0.286167	0.235849	0.798353	0.55941	0.795501	0.767808	0.558314	0.307895	0.50129	0.514499	0.751506	0.700915	0.350508	0.358933	0.339261	0.282214	0.452958	0.679509	0.735457	0.722477	0.306627	0.417956	0.601637	0.679002	0.651851	0.318887	0.327169	0.341817	0.307972	0.594029	0.507368	0.399617
47	3	alpha	MI	right	0.799234	0.656168	0.708306	0.686582	0.619439	0.462234	0.373195	0.649453	0.460079	0.626262	0.713735	0.429406	0.422691	0.392374	0.364505	0.840914	0.483739	0.807966	0.788025	0.586701	0.272514	0.544332	0.596004	0.7723	0.717695	0.312507	0.42928	0.453698	0.372343	0.382837	0.687282	0.722212	0.746605	0.22999	0.40518	0.651038	0.680486	0.647835	0.272171	0.353759	0.434087	0.437288	0.449043	0.384291	0.322354
47	3	beta	MI	right	0.73268	0.55621	0.682202	0.644265	0.5534	0.408266	0.258135	0.504399	0.343188	0.569269	0.610957	0.300278	0.253622	0.227244	0.243876	0.817261	0.456032	0.792662	0.759493	0.540116	0.248019	0.435591	0.487354	0.741418	0.682028	0.268984	0.248208	0.264073	0.228974	0.362934	0.661606	0.711587	0.700722	0.25501	0.339873	0.549238	0.652584	0.634472	0.265084	0.212149	0.238816	0.262958	0.502495	0.410716	0.311586
47	4	alpha	MI	right	0.699537	0.554441	0.573159	0.577662	0.486707	0.361778	0.281599	0.5044	0.362839	0.493519	0.60282	0.27732	0.328065	0.291537	0.285491	0.822689	0.316439	0.752789	0.718363	0.512749	0.294628	0.375353	0.513618	0.699265	0.568292	0.263988	0.298419	0.303212	0.266322	0.284351	0.605724	0.662409	0.710713	0.306338	0.310853	0.589548	0.600701	0.541568	0.295636	0.257926	0.283256	0.331904	0.304607	0.288655	0.299334
47	4	beta	MI	right	0.614534	0.420536	0.657336	0.566357	0.430102	0.208302	0.236004	0.373836	0.187111	0.447539	0.49012	0.211785	0.181305	0.157222	0.162038	0.755624	0.341255	0.743694	0.715485	0.392234	0.173393	0.266116	0.353194	0.681717	0.534352	0.1859	0.200534	0.163366	0.16086	0.242234	0.577411	0.643649	0.591128	0.188733	0.190413	0.413036	0.572061	0.498248	0.189882	0.198727	0.171428	0.148369	0.413779	0.276221	0.194656
46	2	alpha	MI	right	0.800272	0.597636	0.683907	0.780767	0.485192	0.216644	0.294387	0.272587	0.557648	0.475461	0.379403	0.28397	0.434606	0.744299	0.720058	0.799217	0.42442	0.828033	0.732759	0.318085	0.253582	0.221802	0.393904	0.717586	0.393779	0.413189	0.464438	0.627399	0.703234	0.326666	0.577175	0.660927	0.588099	0.300659	0.297185	0.274561	0.627656	0.237044	0.547056	0.580756	0.592106	0.480173	0.462859	0.328357	0.25851
46	2	beta	MI	right	0.450508	0.190368	0.639209	0.605226	0.209106	0.379186	0.225685	0.375122	0.498776	0.176153	0.390814	0.197107	0.218008	0.447797	0.435552	0.432157	0.209488	0.590512	0.486188	0.164557	0.319025	0.183006	0.217446	0.482262	0.398603	0.420607	0.326075	0.420692	0.467302	0.36534	0.179975	0.531936	0.612831	0.432228	0.47021	0.272098	0.484711	0.165129	0.481158	0.484467	0.321594	0.203362	0.341645	0.42371	0.474529
46	3	alpha	MI	right	0.808545	0.5814	0.630601	0.798246	0.517165	0.280638	0.256061	0.326241	0.470704	0.521779	0.449317	0.35973	0.514223	0.595764	0.68238	0.782882	0.409968	0.846825	0.759127	0.374971	0.261318	0.323614	0.371287	0.752398	0.416671	0.490569	0.535101	0.545691	0.663683	0.320938	0.617021	0.687239	0.607616	0.266614	0.343555	0.302982	0.666597	0.282346	0.558268	0.646433	0.564273	0.504206	0.409281	0.242317	0.258913
46	3	beta	MI	right	0.513922	0.150609	0.580579	0.650261	0.104253	0.419233	0.166085	0.399697	0.47579	0.0982539	0.448622	0.182801	0.196036	0.396463	0.462991	0.439879	0.167991	0.623201	0.491902	0.211423	0.187912	0.202732	0.213632	0.513663	0.376213	0.300529	0.301212	0.343263	0.464846	0.3145	0.179037	0.538413	0.350096	0.227985	0.439652	0.249875	0.494832	0.187158	0.391285	0.48225	0.284776	0.246078	0.304062	0.355108	0.432905
46	4	alpha	MI	right	0.797697	0.621039	0.670993	0.7889	0.561377	0.24043	0.262213	0.323619	0.579134	0.551172	0.473832	0.316684	0.4372	0.669992	0.726461	0.831073	0.435078	0.842248	0.775447	0.323673	0.277363	0.297153	0.431979	0.766378	0.418788	0.464759	0.525967	0.610608	0.685734	0.312708	0.634834	0.727099	0.527676	0.296308	0.311778	0.340978	0.698008	0.28167	0.532702	0.625916	0.60342	0.567611	0.460524	0.299656	0.243073
46	4	beta	MI	right	0.565893	0.167013	0.530827	0.65895	0.146951	0.487617	0.260424	0.480798	0.55227	0.149414	0.429308	0.228245	0.218116	0.253665	0.388947	0.429757	0.200277	0.66486	0.498567	0.306405	0.173765	0.224852	0.289512	0.513783	0.410446	0.201523	0.201541	0.266006	0.470922	0.274812	0.16496	0.474755	0.262576	0.224185	0.315135	0.16105	0.442874	0.190618	0.314415	0.387022	0.324043	0.307972	0.326191	0.297369	0.387599
45	2	alpha	MI	right	0.684296	0.445171	0.575085	0.543894	0.20681	0.285784	0.205238	0.276006	0.42429	0.346962	0.333871	0.295214	0.452155	0.640412	0.536809	0.716356	0.275459	0.585887	0.508298	0.328983	0.278587	0.355038	0.264193	0.261443	0.342004	0.488463	0.539624	0.543639	0.457785	0.236832	0.306943	0.579109	0.550195	0.386774	0.489352	0.250411	0.307788	0.291248	0.596303	0.595884	0.437019	0.298981	0.317037	0.356075	0.358863
45	2	beta	MI	right	0.640431	0.279853	0.578741	0.611451	0.176244	0.207012	0.165614	0.180838	0.398193	0.243601	0.315802	0.258162	0.375985	0.576869	0.459606	0.619894	0.242189	0.618656	0.487475	0.17905	0.277639	0.216783	0.237726	0.194724	0.314998	0.435799	0.488804	0.55269	0.461509	0.207817	0.236119	0.515556	0.492157	0.312128	0.39782	0.166197	0.260175	0.148551	0.436973	0.546761	0.410665	0.233233	0.335808	0.338254	0.366565
45	3	alpha	MI	right	0.743797	0.530431	0.668447	0.589734	0.276984	0.286978	0.276753	0.254448	0.468074	0.334238	0.320806	0.343999	0.561643	0.669726	0.529758	0.717597	0.407167	0.650783	0.488424	0.320769	0.302988	0.265417	0.319805	0.281425	0.325092	0.486316	0.612531	0.626949	0.501662	0.314621	0.360624	0.504333	0.577136	0.362061	0.383386	0.282285	0.37154	0.256995	0.528601	0.682649	0.554862	0.304296	0.40625	0.320327	0.308388
45	3	beta	MI	right	0.620161	0.306619	0.593985	0.589045	0.195525	0.225324	0.143106	0.186437	0.378854	0.256543	0.304993	0.302692	0.416816	0.544777	0.464145	0.612882	0.21129	0.604416	0.495627	0.180217	0.257525	0.21181	0.229287	0.166902	0.303496	0.439841	0.474334	0.53074	0.466034	0.196541	0.231637	0.480589	0.511009	0.317758	0.395662	0.125469	0.271232	0.146059	0.427501	0.514785	0.408019	0.253467	0.312552	0.273711	0.336813
45	4	alpha	MI	right	0.741667	0.559931	0.687102	0.591996	0.258514	0.315531	0.296112	0.330675	0.439495	0.406734	0.292577	0.357728	0.559466	0.669965	0.558616	0.778474	0.384951	0.633822	0.504749	0.307309	0.314297	0.313819	0.253238	0.333935	0.29636	0.496909	0.567392	0.566961	0.494575	0.312841	0.417469	0.529877	0.481343	0.360756	0.357145	0.219597	0.339323	0.229842	0.52875	0.606362	0.525866	0.353546	0.32132	0.28446	0.302113
45	4	beta	MI	right	0.637205	0.318642	0.550754	0.62615	0.220117	0.181518	0.191138	0.166533	0.383646	0.195014	0.297093	0.330319	0.424351	0.537657	0.473212	0.646391	0.195128	0.59734	0.523261	0.144955	0.291566	0.254397	0.212441	0.152708	0.264525	0.487765	0.520016	0.504268	0.460089	0.188233	0.25003	0.528561	0.433214	0.301895	0.401666	0.140955	0.239402	0.158311	0.465061	0.543236	0.448976	0.282553	0.312136	0.286809	0.334045
44	2	alpha	MI	right	0.580322	0.327225	0.474822	0.455116	0.20674	0.205201	0.269982	0.270473	0.475504	0.3825	0.32637	0.228291	0.400899	0.576448	0.486276	0.559351	0.281418	0.558885	0.461534	0.274596	0.314054	0.348626	0.314673	0.289212	0.320451	0.401795	0.5203	0.457631	0.433832	0.282468	0.29077	0.451524	0.575126	0.334365	0.477182	0.226318	0.341868	0.220498	0.441668	0.525762	0.395112	0.263991	0.23717	0.468883	0.332931
44	2	beta	MI	right	0.499286	0.152685	0.336416	0.512117	0.136001	0.170537	0.179446	0.250713	0.268181	0.193885	0.220928	0.173345	0.231338	0.329264	0.327223	0.321187	0.163962	0.488338	0.459414	0.199561	0.213198	0.187483	0.171682	0.167986	0.321606	0.317186	0.346077	0.314673	0.358669	0.321015	0.177363	0.466786	0.62404	0.222717	0.391941	0.253336	0.270169	0.365945	0.350987	0.380505	0.282673	0.297746	0.254677	0.317977	0.269942
44	3	alpha	MI	right	0.619712	0.366074	0.386026	0.513149	0.242395	0.238474	0.281568	0.296755	0.438899	0.315996	0.32822	0.348188	0.424836	0.523753	0.546848	0.529208	0.20215	0.603905	0.541953	0.223623	0.336434	0.34954	0.340359	0.239969	0.330027	0.518574	0.453843	0.417013	0.482753	0.295536	0.278502	0.439479	0.51927	0.359123	0.458854	0.258322	0.291009	0.265346	0.50798	0.463316	0.380409	0.323352	0.219913	0.390685	0.287896
44	3	beta	MI	right	0.452443	0.212105	0.31434	0.485525	0.216809	0.233596	0.148456	0.219918	0.290059	0.144942	0.199602	0.217916	0.218897	0.253153	0.249825	0.245637	0.147979	0.457224	0.428705	0.17695	0.206663	0.190229	0.170948	0.150207	0.247383	0.358856	0.361731	0.370453	0.345802	0.412122	0.28159	0.479704	0.709912	0.347735	0.45826	0.254745	0.354636	0.358196	0.422242	0.425667	0.364122	0.338165	0.216623	0.428267	0.398326
44	4	alpha	MI	right	0.643495	0.364429	0.458515	0.493162	0.251246	0.261509	0.250243	0.290067	0.469608	0.28033	0.315927	0.326418	0.366598	0.497415	0.539675	0.508155	0.2596	0.602066	0.552592	0.246971	0.303392	0.373702	0.362285	0.252475	0.27422	0.461696	0.456015	0.447072	0.512594	0.273218	0.203578	0.486322	0.511874	0.364786	0.47907	0.240757	0.343205	0.172615	0.505569	0.542401	0.382321	0.21732	0.238803	0.428766	0.256147
44	4	beta	MI	right	0.448116	0.167757	0.317048	0.462419	0.160788	0.186722	0.181388	0.210406	0.293229	0.203024	0.238584	0.218637	0.253375	0.334596	0.338855	0.336712	0.175631	0.481308	0.492173	0.210253	0.305216	0.198224	0.170502	0.178066	0.29096	0.423473	0.38288	0.379693	0.391344	0.355869	0.173253	0.490971	0.732833	0.332415	0.408867	0.262487	0.299151	0.415768	0.411404	0.41198	0.356289	0.346272	0.175979	0.389376	0.346387
43	2	alpha	MI	right	0.746861	0.413653	0.423499	0.686451	0.3878	0.235013	0.238391	0.255606	0.284067	0.231513	0.39888	0.255814	0.341193	0.414652	0.43727	0.70935	0.229777	0.709996	0.67038	0.274772	0.224668	0.236797	0.221785	0.253886	0.453996	0.316976	0.272269	0.267838	0.387897	0.268777	0.37308	0.712487	0.570136	0.297413	0.343215	0.311467	0.252204	0.365196	0.447084	0.335474	0.242299	0.234597	0.256209	0.320388	0.343996
43	2	beta	MI	right	0.622059	0.203817	0.295647	0.677997	0.223963	0.231396	0.197907	0.263425	0.2841	0.167713	0.392656	0.209155	0.196869	0.286761	0.326208	0.529878	0.172132	0.677279	0.60979	0.188632	0.246475	0.158518	0.176103	0.242357	0.383183	0.370997	0.287232	0.236022	0.314219	0.227131	0.203032	0.613453	0.588919	0.267122	0.328189	0.297924	0.169286	0.211563	0.353395	0.350539	0.212741	0.203667	0.182042	0.276576	0.231473
43	3	alpha	MI	right	0.728946	0.425909	0.429993	0.649912	0.322889	0.223813	0.279131	0.24802	0.448165	0.272363	0.378457	0.321958	0.453696	0.60076	0.545356	0.715655	0.272022	0.665353	0.604129	0.286743	0.300111	0.331873	0.278065	0.254019	0.323282	0.480672	0.504077	0.503485	0.455788	0.31389	0.327513	0.653191	0.593807	0.402716	0.527696	0.230595	0.261161	0.234889	0.560077	0.578814	0.395316	0.303146	0.282907	0.467058	0.372966
43	3	beta	MI	right	0.603758	0.221142	0.310263	0.622119	0.176832	0.234348	0.172541	0.146256	0.408536	0.174941	0.404247	0.226034	0.340918	0.485441	0.521519	0.561342	0.169334	0.618366	0.559015	0.186558	0.290609	0.249862	0.177935	0.185216	0.417038	0.467791	0.456884	0.430808	0.49232	0.220253	0.210689	0.626239	0.540492	0.329682	0.453694	0.211371	0.17669	0.178884	0.518984	0.521626	0.350116	0.267834	0.1833	0.287029	0.293895
43	4	alpha	MI	right	0.764326	0.458229	0.462691	0.702668	0.342154	0.241797	0.302312	0.286965	0.436666	0.230329	0.358711	0.338449	0.463045	0.528149	0.524464	0.70844	0.263711	0.735285	0.646754	0.287611	0.372903	0.37844	0.300896	0.231135	0.33674	0.527149	0.515661	0.401197	0.440804	0.353556	0.3987	0.687421	0.590511	0.48737	0.536992	0.299273	0.221266	0.28361	0.63966	0.553937	0.326575	0.26786	0.31339	0.422805	0.411831
43	4	beta	MI	right	0.6014	0.19472	0.390579	0.638872	0.244197	0.303336	0.161166	0.165671	0.414863	0.230501	0.297509	0.244595	0.332823	0.475697	0.369056	0.521383	0.179037	0.648689	0.527978	0.170662	0.310411	0.267133	0.204354	0.220692	0.330461	0.446509	0.43918	0.40046	0.350175	0.282969	0.194694	0.587712	0.565475	0.370103	0.47195	0.27905	0.237147	0.217671	0.465136	0.482834	0.302824	0.201681	0.199018	0.387754	0.354983
42	2	alpha	MI	right	0.716488	0.461567	0.491822	0.669073	0.396723	0.255454	0.286197	0.313109	0.41231	0.311713	0.475176	0.350452	0.438732	0.564017	0.651238	0.710665	0.280651	0.686604	0.671417	0.244994	0.298474	0.256174	0.25902	0.279473	0.428863	0.457366	0.396304	0.420046	0.523822	0.336152	0.366903	0.648731	0.455411	0.408244	0.351315	0.350088	0.324808	0.236944	0.584102	0.452251	0.38919	0.328235	0.324082	0.362204	0.330444
42	2	beta	MI	right	0.607851	0.313564	0.427899	0.458617	0.211456	0.155925	0.222907	0.214949	0.340505	0.281032	0.233965	0.209123	0.384074	0.517351	0.408243	0.566441	0.162966	0.532403	0.529044	0.189977	0.313993	0.185343	0.177214	0.250091	0.307599	0.41986	0.41073	0.448882	0.408394	0.227109	0.20838	0.408547	0.371357	0.327268	0.390769	0.195878	0.202675	0.201224	0.45896	0.460198	0.409154	0.244379	0.139693	0.426844	0.2493
42	3	alpha	MI	right	0.728126	0.479823	0.467633	0.666922	0.408822	0.270143	0.280823	0.351937	0.425188	0.272881	0.467392	0.328047	0.425038	0.562934	0.6658	0.717551	0.300962	0.686873	0.671578	0.25504	0.332049	0.303612	0.302624	0.296152	0.386788	0.483297	0.386718	0.455297	0.543463	0.312522	0.397503	0.627045	0.414101	0.413518	0.40528	0.288688	0.281439	0.319694	0.567147	0.449837	0.446568	0.393554	0.33895	0.368828	0.302139
42	3	beta	MI	right	0.62822	0.288176	0.379124	0.545601	0.239929	0.298439	0.233903	0.253527	0.371384	0.233105	0.265882	0.145502	0.202019	0.352683	0.361932	0.46971	0.233125	0.611187	0.567455	0.215422	0.316551	0.211792	0.219728	0.393212	0.269154	0.328406	0.250867	0.289409	0.357238	0.279821	0.201792	0.383546	0.232075	0.302937	0.358045	0.248877	0.255635	0.20058	0.349069	0.315766	0.27691	0.244707	0.182972	0.416986	0.255048
42	4	alpha	MI	right	0.676628	0.408591	0.526866	0.711269	0.35076	0.312642	0.309143	0.326228	0.461079	0.286219	0.459439	0.27038	0.362377	0.604049	0.621661	0.689474	0.331617	0.714582	0.682334	0.275433	0.314974	0.301345	0.296364	0.369391	0.387375	0.397704	0.380384	0.47317	0.491901	0.395529	0.404351	0.664441	0.451671	0.393472	0.409117	0.312451	0.371946	0.27509	0.546926	0.517048	0.418219	0.329504	0.378708	0.398721	0.393601
42	4	beta	MI	right	0.615166	0.261383	0.43188	0.538017	0.227754	0.23174	0.180923	0.20958	0.371213	0.250659	0.278817	0.217801	0.395262	0.484839	0.430588	0.516283	0.228569	0.559894	0.545252	0.171166	0.336933	0.22372	0.181795	0.36235	0.332276	0.435944	0.421255	0.399759	0.457286	0.238803	0.230405	0.401052	0.255739	0.323744	0.354062	0.230662	0.249599	0.230858	0.399439	0.411253	0.354998	0.28069	0.196186	0.417724	0.232452
41	2	alpha	MI	right	0.752801	0.552914	0.528263	0.708316	0.498259	0.267597	0.302439	0.280772	0.475317	0.291874	0.394877	0.337293	0.407643	0.546313	0.591479	0.816234	0.35165	0.748344	0.743446	0.319183	0.318751	0.315868	0.389468	0.241623	0.331322	0.488822	0.448186	0.434875	0.471406	0.282951	0.51719	0.699974	0.524512	0.328004	0.461191	0.402026	0.253145	0.290438	0.586292	0.549666	0.413142	0.328216	0.347372	0.357441	0.373508
41	2	beta	MI	right	0.534192	0.282187	0.367227	0.652957	0.299992	0.20575	0.207645	0.291741	0.299431	0.235434	0.403841	0.146173	0.189067	0.21083	0.410941	0.641904	0.166364	0.713333	0.719795	0.218254	0.449698	0.147259	0.201903	0.405356	0.336647	0.254037	0.207593	0.184387	0.326201	0.248287	0.357172	0.678759	0.438005	0.417111	0.253451	0.303384	0.25592	0.164745	0.357065	0.220307	0.190658	0.183487	0.239821	0.30005	0.446014
41	3	alpha	MI	right	0.709793	0.51133	0.510398	0.699749	0.463576	0.305127	0.284888	0.317775	0.348498	0.321291	0.450986	0.292152	0.367668	0.481039	0.484989	0.808848	0.32372	0.717161	0.753006	0.351021	0.336373	0.2652	0.304924	0.362835	0.35784	0.402863	0.414169	0.395914	0.351436	0.351696	0.478684	0.752866	0.597732	0.419431	0.399965	0.435483	0.302471	0.305823	0.524262	0.456288	0.398687	0.321842	0.341981	0.368788	0.346765
41	3	beta	MI	right	0.554195	0.334299	0.350235	0.631897	0.292395	0.21411	0.176123	0.29018	0.23687	0.220186	0.397659	0.147951	0.191509	0.207817	0.32183	0.652993	0.135962	0.731563	0.701858	0.205613	0.351888	0.201786	0.225157	0.407928	0.403213	0.222092	0.210882	0.187739	0.244329	0.22696	0.383408	0.702346	0.464662	0.385638	0.246418	0.380926	0.28985	0.254712	0.314852	0.241189	0.229746	0.225094	0.221849	0.287648	0.328394
41	4	alpha	MI	right	0.701976	0.481185	0.436431	0.666234	0.454062	0.282709	0.251907	0.263047	0.353565	0.291265	0.350425	0.367722	0.401851	0.521947	0.553874	0.818806	0.253649	0.736665	0.79675	0.357212	0.425173	0.381577	0.274549	0.346116	0.318828	0.613292	0.506926	0.426896	0.406527	0.297077	0.511533	0.785984	0.588745	0.489184	0.539879	0.347835	0.347679	0.335411	0.687614	0.595815	0.404932	0.264257	0.279431	0.403701	0.441076
41	4	beta	MI	right	0.552455	0.298575	0.318622	0.620483	0.302471	0.227948	0.237126	0.259741	0.234949	0.256518	0.357758	0.190135	0.198278	0.217204	0.363619	0.679205	0.154131	0.702641	0.737342	0.166549	0.427809	0.182603	0.193474	0.395369	0.32028	0.304798	0.23155	0.206418	0.303443	0.25	0.379983	0.711466	0.430719	0.462486	0.281713	0.333501	0.242734	0.195794	0.38587	0.226037	0.186117	0.227954	0.20235	0.294759	0.460089
40	2	alpha	MI	right	0.668594	0.410573	0.555106	0.641111	0.394084	0.208422	0.253868	0.238342	0.49919	0.232775	0.384773	0.359572	0.433686	0.624134	0.602971	0.676927	0.231891	0.750773	0.730862	0.262877	0.354675	0.245119	0.353425	0.251244	0.371682	0.556572	0.487931	0.56208	0.603144	0.255474	0.397238	0.715676	0.468567	0.328417	0.376729	0.305407	0.256734	0.281339	0.486104	0.540057	0.536249	0.463878	0.280287	0.288695	0.284161
40	2	beta	MI	right	0.517594	0.19898	0.409927	0.492583	0.176014	0.223737	0.19094	0.19918	0.427649	0.217432	0.236818	0.230146	0.350861	0.522756	0.428294	0.497691	0.141957	0.617258	0.590419	0.176988	0.254069	0.18387	0.229739	0.206472	0.269899	0.416376	0.381189	0.424242	0.423958	0.217733	0.228823	0.615206	0.424952	0.256447	0.374815	0.189949	0.220523	0.180217	0.3979	0.445249	0.327468	0.238113	0.195638	0.282132	0.267061
40	3	alpha	MI	right	0.659627	0.48184	0.509411	0.564955	0.392556	0.303446	0.277646	0.344342	0.471593	0.275064	0.340458	0.352448	0.472652	0.556975	0.53448	0.679656	0.303648	0.736818	0.719791	0.312723	0.33796	0.339365	0.292194	0.26369	0.370718	0.574637	0.470834	0.43477	0.517715	0.254261	0.424228	0.662742	0.506817	0.320222	0.4227	0.226767	0.237213	0.293573	0.550283	0.536752	0.391401	0.357025	0.308161	0.349315	0.344461
40	3	beta	MI	right	0.515678	0.224654	0.452711	0.52829	0.271492	0.272344	0.240004	0.223354	0.392888	0.224254	0.342007	0.20443	0.279804	0.419515	0.409034	0.491526	0.227407	0.610843	0.575047	0.166802	0.288456	0.226769	0.246468	0.19217	0.306523	0.393706	0.357236	0.406818	0.438709	0.248633	0.251834	0.598782	0.449778	0.298404	0.38274	0.197717	0.225463	0.206504	0.424643	0.493076	0.372491	0.270463	0.25725	0.276876	0.293219
40	4	alpha	MI	right	0.624893	0.427002	0.514321	0.535217	0.337438	0.350012	0.272585	0.234352	0.390358	0.289197	0.403943	0.384274	0.525622	0.591702	0.549323	0.668096	0.255418	0.730631	0.705507	0.338858	0.377459	0.296987	0.262759	0.318441	0.390016	0.63168	0.489231	0.470505	0.564917	0.261573	0.409275	0.684672	0.562917	0.392891	0.379901	0.297721	0.247106	0.23871	0.605562	0.500544	0.418525	0.366564	0.26731	0.363264	0.323897
40	4	beta	MI	right	0.559299	0.239675	0.456512	0.509	0.191402	0.255479	0.194388	0.166261	0.447033	0.21825	0.247129	0.218768	0.355581	0.525598	0.460813	0.504659	0.173924	0.646526	0.562913	0.173399	0.205694	0.21081	0.263675	0.111996	0.250998	0.40118	0.423084	0.472121	0.464081	0.222347	0.200905	0.587089	0.408087	0.243036	0.395003	0.185281	0.203555	0.151661	0.40589	0.480333	0.389668	0.260768	0.182446	0.262166	0.275742
38	2	alpha	MI	right	0.54572	0.370257	0.970171	0.593814	0.404544	0.350192	0.637053	0.659435	0.394472	0.392478	0.614251	0.415473	0.349364	0.33222	0.364863	0.556794	0.520525	0.823431	0.715332	0.451986	0.389484	0.463024	0.421522	0.495002	0.598633	0.370042	0.358118	0.395307	0.351393	0.384652	0.418629	0.819816	0.936181	0.347115	0.416292	0.70809	0.427721	0.547182	0.366639	0.424095	0.396862	0.450831	0.573786	0.410865	0.37012
38	2	beta	MI	right	0.46717	0.288265	0.9645	0.542979	0.317	0.285333	0.661425	0.649939	0.358223	0.329348	0.508322	0.423926	0.303506	0.315441	0.306421	0.452866	0.44229	0.741139	0.546723	0.355012	0.277246	0.384105	0.317877	0.415602	0.494993	0.275981	0.300863	0.331418	0.283577	0.289464	0.333261	0.777547	0.857362	0.314834	0.338495	0.586689	0.361624	0.456968	0.296536	0.292312	0.310298	0.316707	0.516043	0.31814	0.285027
38	3	alpha	MI	right	0.617192	0.362137	0.970523	0.637876	0.384614	0.348786	0.490348	0.572884	0.491188	0.397186	0.581999	0.302802	0.299474	0.459427	0.426091	0.409917	0.593368	0.822052	0.605542	0.333317	0.320564	0.387402	0.373493	0.390027	0.543185	0.345831	0.302952	0.373014	0.428416	0.360232	0.34602	0.757305	0.919154	0.39741	0.529741	0.655051	0.391303	0.494751	0.4591	0.445104	0.330455	0.377603	0.611857	0.371837	0.352471
38	3	beta	MI	right	0.408985	0.235117	0.95345	0.461278	0.212547	0.239462	0.539382	0.586105	0.368783	0.279885	0.416078	0.338044	0.258392	0.361889	0.32671	0.423997	0.38929	0.716097	0.52412	0.275718	0.219143	0.296956	0.245417	0.353181	0.454011	0.25401	0.24051	0.276734	0.286767	0.224976	0.256417	0.736194	0.842308	0.287476	0.366617	0.516806	0.286602	0.363995	0.333331	0.309676	0.217427	0.245461	0.450658	0.212917	0.230475
38	4	alpha	MI	right	0.640748	0.480079	0.975926	0.66272	0.487245	0.419922	0.519948	0.685715	0.480418	0.453685	0.622888	0.432396	0.450598	0.440666	0.350674	0.587868	0.596623	0.846011	0.731088	0.432101	0.29979	0.435819	0.462061	0.530007	0.608745	0.342689	0.356526	0.366692	0.36154	0.469516	0.488841	0.791939	0.870579	0.33704	0.462569	0.712211	0.46185	0.604627	0.343786	0.392661	0.428077	0.464007	0.627182	0.474891	0.408569
38	4	beta	MI	right	0.562571	0.373854	0.941767	0.584006	0.380983	0.334019	0.536202	0.645362	0.369259	0.380591	0.560815	0.396091	0.348828	0.323789	0.275301	0.550084	0.523289	0.777793	0.628619	0.412473	0.290236	0.394117	0.324021	0.478434	0.559705	0.296372	0.316214	0.295698	0.278859	0.349619	0.411721	0.767551	0.858816	0.304524	0.380999	0.599802	0.405088	0.499593	0.314361	0.338518	0.340418	0.305324	0.546851	0.362418	0.307713
37	2	alpha	MI	right	0.732363	0.423462	0.96561	0.686826	0.359643	0.418215	0.950678	0.23298	0.566603	0.361855	0.416888	0.231863	0.320681	0.687702	0.626136	0.63695	0.723444	0.732665	0.297687	0.368105	0.669911	0.281769	0.322986	0.275688	0.37204	0.396223	0.456499	0.603252	0.614298	0.42525	0.331188	0.34629	0.253764	0.387633	0.489013	0.158687	0.377594	0.250517	0.518308	0.660814	0.544668	0.342217	0.68356	0.358151	0.405804
37	2	beta	MI	right	0.489166	0.207658	0.941177	0.641504	0.285932	0.447328	0.91496	0.234615	0.485433	0.232315	0.440269	0.176991	0.20048	0.509161	0.517671	0.458885	0.489905	0.534443	0.211279	0.364172	0.432793	0.219291	0.212793	0.194384	0.371824	0.317446	0.320572	0.465459	0.543204	0.191704	0.205837	0.419448	0.205644	0.200049	0.390458	0.201287	0.27965	0.210807	0.352513	0.41555	0.306656	0.265827	0.627496	0.292308	0.436304
37	3	alpha	MI	right	0.795915	0.440112	0.97799	0.765037	0.269057	0.302408	0.928209	0.236966	0.456368	0.352381	0.313426	0.256658	0.382683	0.67887	0.665527	0.61764	0.789378	0.769579	0.299809	0.294817	0.706839	0.249608	0.309188	0.283291	0.305289	0.450552	0.478042	0.595574	0.640014	0.434024	0.359763	0.412372	0.319924	0.391024	0.561869	0.262522	0.389222	0.319277	0.580334	0.684876	0.515734	0.339946	0.761338	0.268654	0.296868
37	3	beta	MI	right	0.621445	0.178451	0.949652	0.699901	0.279486	0.43315	0.882792	0.18077	0.470919	0.295879	0.438076	0.189503	0.208767	0.542628	0.595518	0.443668	0.607582	0.626781	0.213499	0.352942	0.511299	0.250127	0.219164	0.217453	0.355986	0.414185	0.390315	0.498034	0.580032	0.17292	0.210479	0.436618	0.203728	0.150118	0.431539	0.258875	0.287333	0.202154	0.404033	0.491808	0.325445	0.26352	0.696205	0.281467	0.437293
37	4	alpha	MI	right	0.749292	0.40393	0.9828	0.802247	0.346831	0.420471	0.911159	0.285632	0.548033	0.33405	0.418947	0.262096	0.315236	0.715407	0.717417	0.627423	0.753099	0.726644	0.267344	0.338465	0.614741	0.252138	0.299913	0.274024	0.336514	0.406503	0.411832	0.60418	0.63244	0.410306	0.291551	0.357085	0.332817	0.353354	0.510707	0.259523	0.401531	0.335822	0.556668	0.667373	0.497599	0.277604	0.806281	0.347774	0.417691
37	4	beta	MI	right	0.606351	0.203238	0.933356	0.730807	0.261188	0.410653	0.838421	0.225128	0.477377	0.163523	0.416552	0.162129	0.168505	0.601211	0.615212	0.511628	0.593281	0.619388	0.274331	0.275443	0.44077	0.206746	0.184143	0.185855	0.278937	0.380674	0.347559	0.509249	0.520925	0.186783	0.164804	0.454789	0.279526	0.169523	0.504702	0.285765	0.315148	0.280385	0.500612	0.562247	0.339587	0.200108	0.73094	0.263847	0.425093
36	2	alpha	MI	right	0.446592	0.32775	0.955949	0.44074	0.299562	0.264741	0.945274	0.329779	0.732634	0.432312	0.374857	0.282296	0.276099	0.679218	0.577949	0.672619	0.388496	0.584189	0.61566	0.244131	0.363844	0.25078	0.367308	0.339741	0.299462	0.474367	0.477771	0.582301	0.473109	0.288833	0.286625	0.571888	0.512103	0.289567	0.411348	0.252854	0.454493	0.245871	0.635424	0.630849	0.526751	0.283132	0.399922	0.31367	0.266256
36	2	beta	MI	right	0.255635	0.228157	0.951657	0.380432	0.317409	0.491612	0.939648	0.441341	0.596014	0.188384	0.437136	0.203448	0.196788	0.346677	0.407277	0.475035	0.237025	0.502727	0.562962	0.194941	0.250326	0.182487	0.235665	0.2186	0.326219	0.25827	0.238309	0.386627	0.380564	0.248744	0.18016	0.513406	0.3639	0.263018	0.328869	0.259758	0.239788	0.135498	0.403711	0.38958	0.2893	0.205931	0.34218	0.35277	0.491143
36	3	alpha	MI	right	0.359456	0.24422	0.960458	0.331327	0.357537	0.333353	0.951226	0.345298	0.713939	0.433701	0.319063	0.273892	0.274362	0.61095	0.492139	0.572749	0.341372	0.604732	0.589498	0.279461	0.331595	0.267071	0.336356	0.246166	0.338033	0.494281	0.493388	0.45719	0.491049	0.23197	0.247112	0.48827	0.495923	0.237489	0.445961	0.2838	0.337135	0.238813	0.645894	0.659488	0.431035	0.247552	0.317738	0.367643	0.333423
36	3	beta	MI	right	0.22888	0.240347	0.967413	0.398427	0.322089	0.463485	0.956544	0.458861	0.629773	0.21379	0.416052	0.18892	0.187579	0.373581	0.489569	0.347777	0.212842	0.513433	0.53467	0.185813	0.209552	0.200818	0.176626	0.22654	0.355249	0.266058	0.255404	0.289888	0.332184	0.254141	0.26385	0.439313	0.454868	0.257063	0.436762	0.249194	0.331207	0.156863	0.466752	0.470846	0.30703	0.179587	0.385569	0.33623	0.468926
36	4	alpha	MI	right	0.397542	0.255838	0.962985	0.396469	0.250959	0.33181	0.955671	0.357592	0.704997	0.410865	0.365175	0.257105	0.254103	0.596873	0.517862	0.670713	0.357196	0.564981	0.589925	0.208106	0.340328	0.238305	0.360387	0.262676	0.302347	0.545261	0.538961	0.586141	0.52202	0.243852	0.263399	0.524499	0.45811	0.243427	0.443059	0.282834	0.386898	0.280264	0.720185	0.706267	0.541833	0.318122	0.36569	0.283447	0.330177
36	4	beta	MI	right	0.169853	0.263622	0.969845	0.285447	0.435162	0.429652	0.959095	0.412768	0.655515	0.297359	0.398135	0.184957	0.178925	0.444234	0.494407	0.467444	0.170213	0.442457	0.543112	0.165345	0.16652	0.180571	0.196652	0.176311	0.312725	0.264652	0.264514	0.324628	0.330092	0.275291	0.242116	0.513991	0.474652	0.278679	0.393919	0.278812	0.277252	0.159305	0.465127	0.465589	0.289668	0.181079	0.259124	0.463511	0.428288
34	2	alpha	MI	right	0.697094	0.427826	0.617255	0.693258	0.314356	0.355378	0.324954	0.385177	0.635623	0.281977	0.537086	0.328901	0.440575	0.658558	0.696388	0.771348	0.312733	0.778469	0.667832	0.329274	0.324433	0.360124	0.40425	0.273125	0.392206	0.535913	0.490447	0.457996	0.555331	0.335029	0.493482	0.775867	0.541855	0.470119	0.484751	0.329957	0.259112	0.253676	0.714129	0.574498	0.350285	0.348061	0.3953	0.436235	0.537512
34	2	beta	MI	right	0.59779	0.268407	0.54209	0.642021	0.228845	0.28085	0.207381	0.289688	0.504426	0.142007	0.333232	0.251718	0.313109	0.511007	0.490852	0.626662	0.217874	0.672862	0.610034	0.163027	0.267438	0.186101	0.263281	0.201667	0.335404	0.429097	0.404056	0.392488	0.519734	0.163855	0.261288	0.649744	0.417781	0.331336	0.376059	0.177609	0.182237	0.207247	0.503067	0.514536	0.331418	0.270762	0.335809	0.244371	0.296911
34	3	alpha	MI	right	0.674915	0.392175	0.566132	0.662014	0.301564	0.330789	0.290849	0.384569	0.561755	0.21248	0.503225	0.328334	0.378593	0.58691	0.699628	0.73086	0.249066	0.781324	0.660567	0.274676	0.349904	0.313755	0.246725	0.337909	0.431399	0.50414	0.379622	0.338227	0.544126	0.309979	0.461933	0.700427	0.509294	0.527865	0.456084	0.272799	0.272119	0.248639	0.651125	0.496999	0.261927	0.290964	0.316649	0.406872	0.497417
34	3	beta	MI	right	0.675297	0.309108	0.53755	0.715373	0.219398	0.255028	0.13927	0.258305	0.52973	0.203329	0.346414	0.225402	0.367734	0.585316	0.557749	0.641602	0.227148	0.746951	0.593293	0.153483	0.253754	0.176047	0.314479	0.278372	0.360014	0.404511	0.411074	0.470819	0.5439	0.191197	0.320394	0.675706	0.433463	0.341155	0.372121	0.18037	0.163712	0.188233	0.558122	0.554495	0.377883	0.291497	0.350043	0.268832	0.314126
34	4	alpha	MI	right	0.725872	0.468804	0.567291	0.668087	0.314174	0.333677	0.290143	0.30905	0.518799	0.315711	0.46817	0.317831	0.554335	0.664371	0.690003	0.746015	0.270116	0.773414	0.628874	0.326585	0.281346	0.274667	0.265691	0.317038	0.386903	0.545277	0.541234	0.429866	0.496358	0.332646	0.474282	0.737863	0.524708	0.446676	0.443001	0.308285	0.308879	0.240527	0.698425	0.563692	0.349304	0.326218	0.316816	0.437032	0.455377
34	4	beta	MI	right	0.654975	0.336055	0.545107	0.707211	0.253024	0.200151	0.213196	0.225385	0.468837	0.18171	0.363434	0.31379	0.396608	0.56539	0.535455	0.654167	0.204172	0.69123	0.607828	0.183694	0.266354	0.202492	0.297494	0.212672	0.307257	0.465948	0.430605	0.442832	0.527508	0.174992	0.294771	0.631383	0.480296	0.337873	0.372278	0.192428	0.174611	0.178099	0.531984	0.521944	0.38054	0.316703	0.330077	0.271078	0.287424
33	2	alpha	MI	right	0.275472	0.276194	0.964873	0.478538	0.504996	0.370363	0.494984	0.536217	0.523165	0.377851	0.386343	0.518232	0.303289	0.541303	0.519185	0.623528	0.271241	0.505754	0.393788	0.235591	0.384599	0.327572	0.381284	0.283399	0.341332	0.316728	0.462915	0.504717	0.481021	0.286964	0.299286	0.407522	0.534432	0.362152	0.524048	0.409248	0.289617	0.250936	0.52102	0.65082	0.477039	0.283132	0.458884	0.500935	0.358855
33	2	beta	MI	right	0.173546	0.195543	0.954599	0.410984	0.509805	0.409019	0.436999	0.536525	0.538482	0.290369	0.307948	0.515624	0.146051	0.517359	0.455475	0.481317	0.188386	0.445437	0.353509	0.18883	0.372854	0.234638	0.325465	0.306094	0.333954	0.249258	0.344875	0.352148	0.440237	0.185043	0.139317	0.34773	0.411728	0.27555	0.428017	0.337705	0.183207	0.145954	0.421172	0.47357	0.292763	0.18966	0.414383	0.501779	0.393295
33	3	alpha	MI	right	0.309144	0.248452	0.964791	0.483639	0.438167	0.411468	0.451708	0.570514	0.440047	0.333619	0.389856	0.574562	0.301472	0.541826	0.559613	0.611172	0.305942	0.572653	0.383025	0.267119	0.33419	0.256685	0.365505	0.331561	0.415512	0.265033	0.419135	0.582321	0.595866	0.244224	0.246912	0.428018	0.419306	0.369255	0.426265	0.422143	0.253783	0.204299	0.427474	0.588795	0.485558	0.353273	0.491697	0.439632	0.418886
33	3	beta	MI	right	0.212417	0.222128	0.949487	0.474183	0.452298	0.391827	0.389939	0.587727	0.473439	0.295507	0.371622	0.576322	0.165053	0.56472	0.518339	0.475862	0.195939	0.45591	0.322728	0.165349	0.29896	0.18569	0.29551	0.245823	0.355514	0.199794	0.314047	0.414496	0.48633	0.221832	0.186529	0.355234	0.370619	0.269649	0.399448	0.339563	0.186882	0.187915	0.384253	0.420275	0.300335	0.204347	0.467055	0.466539	0.390527
33	4	alpha	MI	right	0.424501	0.260696	0.978493	0.661765	0.421556	0.363845	0.468101	0.665514	0.428128	0.251573	0.486834	0.651263	0.280021	0.553543	0.612596	0.612261	0.4343	0.593106	0.383608	0.256708	0.323524	0.288208	0.401136	0.288531	0.422673	0.310849	0.450018	0.541028	0.540273	0.263975	0.279022	0.413142	0.503013	0.331852	0.365792	0.406468	0.335297	0.250192	0.374768	0.577502	0.469697	0.344461	0.662511	0.418765	0.364578
33	4	beta	MI	right	0.187549	0.252295	0.958033	0.500502	0.540441	0.424134	0.488505	0.660347	0.551414	0.298512	0.354311	0.653009	0.133403	0.443753	0.435965	0.468022	0.18979	0.478365	0.348651	0.189267	0.337251	0.193016	0.328233	0.318278	0.343688	0.214351	0.317211	0.392029	0.44682	0.244385	0.20916	0.337057	0.427975	0.303394	0.398499	0.329844	0.190224	0.204828	0.395207	0.378748	0.300356	0.205657	0.505166	0.541786	0.423531
32	2	alpha	MI	right	0.766701	0.481787	0.322536	0.323348	0.269495	0.276106	0.281466	0.237938	0.273915	0.452248	0.232638	0.437777	0.614711	0.601052	0.337235	0.587316	0.267399	0.472857	0.441719	0.223504	0.344144	0.20163	0.448436	0.272619	0.301045	0.475346	0.555207	0.576269	0.476354	0.273061	0.237031	0.73118	0.547646	0.436357	0.545266	0.752231	0.324192	0.276339	0.648991	0.64195	0.412616	0.271911	0.259642	0.407489	0.312839
32	2	beta	MI	right	0.678981	0.282411	0.230024	0.279487	0.195421	0.212248	0.16898	0.15654	0.19962	0.345367	0.285953	0.253136	0.431741	0.538746	0.411192	0.362032	0.189612	0.466377	0.334436	0.231406	0.264282	0.17344	0.339849	0.181031	0.399472	0.396622	0.45655	0.547722	0.512717	0.454936	0.256615	0.693884	0.540973	0.441015	0.60776	0.700535	0.243737	0.188289	0.60204	0.578176	0.291505	0.218985	0.311297	0.536617	0.448993
32	3	alpha	MI	right	0.560497	0.261472	0.685315	0.514865	0.279717	0.286151	0.240625	0.343586	0.268596	0.330074	0.392772	0.243722	0.377468	0.57143	0.474712	0.487258	0.260739	0.591555	0.505827	0.270699	0.342043	0.253274	0.516132	0.286971	0.384151	0.425397	0.476881	0.479524	0.469328	0.273921	0.260612	0.614237	0.478267	0.396932	0.484445	0.632254	0.303394	0.241834	0.521557	0.511365	0.332728	0.235194	0.34353	0.42968	0.321614
32	3	beta	MI	right	0.463778	0.20152	0.624219	0.480112	0.28487	0.351324	0.250293	0.394078	0.297374	0.251456	0.396271	0.167133	0.239295	0.47612	0.507677	0.344613	0.213344	0.568075	0.372263	0.216	0.29931	0.185672	0.35813	0.190297	0.347928	0.394429	0.355514	0.400941	0.483346	0.34456	0.185595	0.573098	0.410281	0.391997	0.490587	0.566506	0.23336	0.190444	0.503014	0.473566	0.201604	0.186049	0.251197	0.483788	0.324176
32	4	alpha	MI	right	0.576501	0.353193	0.671533	0.490171	0.30366	0.264248	0.306198	0.352845	0.29111	0.409388	0.343864	0.286099	0.413767	0.57992	0.373207	0.649883	0.277191	0.609602	0.537756	0.31796	0.359982	0.260623	0.53404	0.318048	0.400139	0.43709	0.498852	0.534024	0.433503	0.238086	0.323344	0.651556	0.584936	0.388905	0.396247	0.662042	0.371455	0.27811	0.540751	0.630976	0.440288	0.287925	0.288699	0.394029	0.262828
32	4	beta	MI	right	0.475706	0.185783	0.633541	0.552007	0.28903	0.409384	0.180975	0.365118	0.289048	0.238786	0.4486	0.135089	0.228483	0.451282	0.490932	0.316775	0.201237	0.567743	0.296386	0.218402	0.241357	0.186765	0.293296	0.215031	0.400277	0.313116	0.332003	0.406126	0.490118	0.308531	0.189893	0.500782	0.473119	0.270016	0.40424	0.498854	0.208336	0.208812	0.400325	0.440278	0.218159	0.167254	0.322444	0.495923	0.398735
31	2	alpha	MI	right	0.683991	0.256446	0.418387	0.939406	0.375163	0.403523	0.271271	0.396679	0.496563	0.210883	0.589322	0.26436	0.243247	0.383657	0.609312	0.497958	0.229137	0.72528	0.216766	0.253243	0.33646	0.217522	0.249086	0.257611	0.425922	0.32445	0.313834	0.343352	0.384818	0.456212	0.284777	0.517235	0.505217	0.49234	0.479245	0.308965	0.258204	0.239374	0.53222	0.434662	0.263882	0.232816	0.355893	0.746618	0.520326
31	2	beta	MI	right	0.556199	0.179033	0.456061	0.904082	0.445014	0.413773	0.16276	0.417042	0.530744	0.164309	0.56067	0.182092	0.201048	0.379697	0.610929	0.468035	0.141179	0.6019	0.178335	0.192307	0.336341	0.174673	0.240762	0.151068	0.392006	0.294811	0.349325	0.412571	0.348964	0.359009	0.179801	0.387077	0.446438	0.404411	0.428855	0.2231	0.182416	0.1642	0.453059	0.486902	0.375715	0.173864	0.379589	0.633557	0.512611
31	3	alpha	MI	right	0.672461	0.255173	0.310578	0.912784	0.269119	0.385908	0.308774	0.283753	0.374106	0.293631	0.544842	0.297931	0.281537	0.421181	0.548126	0.575391	0.245753	0.704837	0.482803	0.17918	0.411252	0.255476	0.213914	0.294583	0.391598	0.415104	0.371949	0.412399	0.350109	0.367175	0.258744	0.502231	0.392645	0.410274	0.410567	0.298541	0.240011	0.226769	0.446156	0.437175	0.360795	0.242113	0.24377	0.509182	0.427223
31	3	beta	MI	right	0.550126	0.138098	0.399959	0.867004	0.165563	0.393668	0.174616	0.382244	0.404316	0.13397	0.447723	0.170725	0.238326	0.412984	0.543813	0.462536	0.161562	0.596715	0.368319	0.17589	0.315199	0.168143	0.218673	0.144972	0.330865	0.318411	0.362355	0.457523	0.357535	0.328078	0.133464	0.478127	0.426055	0.365234	0.377694	0.226523	0.153137	0.194393	0.401291	0.373865	0.317049	0.138557	0.301172	0.48091	0.398538
31	4	alpha	MI	right	0.638057	0.265311	0.399138	0.81881	0.297533	0.335388	0.237351	0.232245	0.399286	0.251103	0.456003	0.223297	0.280111	0.452622	0.57867	0.557352	0.261835	0.688767	0.531031	0.253641	0.43069	0.334784	0.249941	0.267335	0.33093	0.44563	0.390791	0.392865	0.419375	0.311643	0.283472	0.554587	0.556522	0.429926	0.527052	0.354062	0.242329	0.3111	0.479204	0.540541	0.360774	0.269535	0.236201	0.474925	0.360412
31	4	beta	MI	right	0.573975	0.15458	0.408922	0.812458	0.170192	0.348619	0.191281	0.221411	0.420365	0.164216	0.467916	0.18158	0.219426	0.4373	0.543114	0.492833	0.17314	0.642208	0.437236	0.174472	0.285004	0.220621	0.177186	0.150381	0.36135	0.319908	0.383944	0.476311	0.435917	0.278524	0.175122	0.530094	0.457746	0.316516	0.487592	0.23738	0.106185	0.158121	0.386225	0.465017	0.368513	0.219409	0.260084	0.412457	0.341277
30	2	alpha	MI	right	0.868133	0.657753	0.588286	0.946986	0.286494	0.342505	0.291776	0.341594	0.475967	0.255955	0.528618	0.332275	0.647896	0.862479	0.598171	0.837602	0.393911	0.850763	0.375403	0.307695	0.453296	0.28729	0.339633	0.280323	0.370354	0.509734	0.763547	0.779718	0.440287	0.310704	0.624137	0.536535	0.45364	0.58803	0.382776	0.289471	0.254952	0.277425	0.632652	0.823089	0.624435	0.287988	0.591731	0.495816	0.585498
30	2	beta	MI	right	0.48972	0.136453	0.548997	0.796559	0.268693	0.428108	0.136196	0.358822	0.502424	0.159966	0.504812	0.112849	0.268777	0.504279	0.51204	0.472928	0.182746	0.552142	0.34601	0.181715	0.349724	0.181006	0.203254	0.223019	0.262847	0.36202	0.405653	0.389727	0.298485	0.325732	0.147131	0.485983	0.339418	0.403604	0.408306	0.276608	0.1579	0.203628	0.403385	0.448755	0.248467	0.175119	0.414895	0.638261	0.539589
30	3	alpha	MI	right	0.860852	0.671662	0.560817	0.955904	0.304419	0.287227	0.356281	0.277243	0.463828	0.320621	0.531852	0.389636	0.624841	0.810746	0.609116	0.834734	0.362527	0.849827	0.420637	0.366061	0.518046	0.291009	0.324043	0.37639	0.369856	0.565643	0.738078	0.740801	0.448026	0.265273	0.644457	0.558071	0.466065	0.616825	0.377127	0.297522	0.379647	0.302963	0.66039	0.792788	0.630639	0.337575	0.560123	0.516203	0.520158
30	3	beta	MI	right	0.500592	0.205501	0.508368	0.771519	0.255329	0.426688	0.157445	0.346418	0.483161	0.192217	0.522379	0.164379	0.21572	0.46295	0.525867	0.477676	0.190829	0.563039	0.348264	0.208345	0.37403	0.212911	0.174813	0.246747	0.282049	0.3847	0.353205	0.346683	0.30904	0.323605	0.192924	0.456463	0.354997	0.395695	0.421077	0.301741	0.178986	0.259413	0.406858	0.480439	0.32255	0.227616	0.405159	0.626487	0.523739
30	4	alpha	MI	right	0.861189	0.676735	0.599413	0.942948	0.348004	0.328041	0.38915	0.266163	0.462963	0.278298	0.51874	0.433298	0.63598	0.853627	0.595207	0.853243	0.407592	0.824725	0.477034	0.443385	0.548713	0.292337	0.322341	0.282428	0.362654	0.603188	0.771323	0.761922	0.429249	0.333262	0.614042	0.612192	0.64537	0.665498	0.423383	0.31827	0.260494	0.322053	0.717691	0.834715	0.633515	0.337385	0.599218	0.481589	0.444763
30	4	beta	MI	right	0.504406	0.203466	0.49051	0.729958	0.198266	0.311768	0.17504	0.31787	0.475156	0.177222	0.49147	0.171179	0.315667	0.512994	0.509115	0.502556	0.164447	0.576897	0.376787	0.148993	0.383239	0.19601	0.162896	0.192746	0.265942	0.394272	0.410225	0.398876	0.315154	0.292721	0.158581	0.43621	0.438012	0.415487	0.409363	0.252919	0.153026	0.180118	0.407552	0.453614	0.288666	0.170867	0.320274	0.617492	0.423358
29	2	alpha	MI	right	0.626081	0.423536	0.650356	0.549219	0.328087	0.327265	0.406152	0.310775	0.327546	0.327687	0.331649	0.319188	0.41984	0.621707	0.458232	0.70662	0.301027	0.506369	0.528791	0.52325	0.290553	0.329783	0.517496	0.528264	0.291081	0.35454	0.439968	0.438442	0.381582	0.297922	0.308098	0.569033	0.565088	0.323476	0.519424	0.552571	0.499087	0.394446	0.535986	0.560108	0.396211	0.278683	0.463633	0.457806	0.472313
29	2	beta	MI	right	0.496342	0.232642	0.522304	0.496028	0.283142	0.274928	0.222296	0.283048	0.269639	0.265377	0.361035	0.287679	0.323423	0.456715	0.427002	0.529852	0.249429	0.501952	0.395755	0.38716	0.335218	0.331044	0.408083	0.394297	0.29567	0.360188	0.406316	0.325857	0.32062	0.323283	0.237841	0.424987	0.409582	0.327645	0.43663	0.437154	0.373165	0.240141	0.446178	0.420752	0.23383	0.177332	0.319466	0.467625	0.460991
29	3	alpha	MI	right	0.755884	0.493879	0.706231	0.654297	0.393051	0.393257	0.515263	0.415547	0.392829	0.408723	0.506408	0.400184	0.344908	0.4945	0.500484	0.708184	0.452714	0.617756	0.492466	0.495349	0.361207	0.364968	0.496246	0.527081	0.470524	0.360261	0.404562	0.401216	0.402063	0.447682	0.361569	0.574192	0.580603	0.410888	0.484589	0.582746	0.5552	0.436923	0.499418	0.50057	0.353428	0.319464	0.514247	0.529245	0.518156
29	3	beta	MI	right	0.568056	0.298148	0.440457	0.587752	0.344275	0.355225	0.238681	0.323016	0.352864	0.361403	0.493016	0.305696	0.371878	0.441838	0.346013	0.599111	0.230452	0.634735	0.558994	0.536738	0.307971	0.294246	0.572267	0.607684	0.472262	0.28427	0.353618	0.331548	0.352617	0.291737	0.342878	0.572427	0.55981	0.261431	0.339367	0.577556	0.544292	0.380418	0.337333	0.310755	0.2988	0.292181	0.282881	0.374876	0.365184
29	4	alpha	MI	right	0.709856	0.439053	0.684248	0.651325	0.33317	0.337638	0.393634	0.354896	0.329712	0.310146	0.432763	0.338058	0.394741	0.612617	0.561709	0.650082	0.409877	0.577688	0.359277	0.364471	0.273727	0.341041	0.348448	0.397737	0.337535	0.370223	0.445382	0.4642	0.421705	0.356574	0.291125	0.497909	0.497931	0.34979	0.526733	0.486397	0.510404	0.392979	0.545691	0.642899	0.387973	0.298273	0.549655	0.532906	0.541118
29	4	beta	MI	right	0.496923	0.236665	0.514511	0.500859	0.259455	0.267015	0.19965	0.230322	0.265503	0.235798	0.403193	0.200051	0.283255	0.49699	0.459256	0.479261	0.194618	0.545144	0.345562	0.329977	0.278803	0.285538	0.343412	0.412427	0.323173	0.309666	0.366492	0.371966	0.386414	0.356333	0.25364	0.396083	0.392507	0.28008	0.446418	0.402115	0.356895	0.269103	0.424033	0.417241	0.256244	0.234995	0.279217	0.521974	0.53024
28	2	alpha	MI	right	0.66739	0.490482	0.489107	0.679499	0.439526	0.431504	0.419185	0.487377	0.421197	0.484626	0.627205	0.375921	0.388915	0.412848	0.399246	0.57369	0.327453	0.805678	0.578775	0.51571	0.371139	0.376467	0.569425	0.522371	0.588366	0.370067	0.401531	0.363966	0.387135	0.332932	0.485872	0.660515	0.830022	0.414584	0.381485	0.640143	0.442709	0.524038	0.473189	0.398446	0.423978	0.393442	0.390463	0.361361	0.352917
28	2	beta	MI	right	0.574439	0.317753	0.457769	0.615329	0.366186	0.334333	0.35724	0.420115	0.357459	0.369252	0.54145	0.349958	0.37626	0.360262	0.300272	0.472549	0.312127	0.647955	0.549545	0.480003	0.313745	0.385891	0.561562	0.448321	0.54689	0.372599	0.440179	0.406885	0.271207	0.242519	0.346063	0.566466	0.780571	0.305486	0.323794	0.547748	0.397065	0.406054	0.346797	0.359551	0.341022	0.317899	0.361309	0.296787	0.270639
28	3	alpha	MI	right	0.587112	0.250892	0.388082	0.619016	0.209174	0.248812	0.220186	0.259502	0.203456	0.242469	0.467569	0.252913	0.300772	0.505447	0.467707	0.531757	0.24863	0.676763	0.421679	0.480246	0.416564	0.247688	0.396509	0.350215	0.362223	0.52919	0.391609	0.322549	0.367832	0.416963	0.300342	0.643943	0.963458	0.489483	0.530955	0.632348	0.229439	0.274384	0.640481	0.519488	0.260037	0.275416	0.251617	0.537331	0.430491
28	3	beta	MI	right	0.50134	0.207116	0.342832	0.60147	0.246942	0.218238	0.218216	0.243125	0.258582	0.18776	0.399628	0.192464	0.219273	0.375154	0.400181	0.328263	0.14377	0.559445	0.341485	0.268181	0.316296	0.187736	0.324898	0.200598	0.351833	0.390667	0.344963	0.331579	0.354108	0.335959	0.209763	0.554385	0.946478	0.416046	0.475581	0.559954	0.243372	0.170683	0.490995	0.445102	0.252308	0.16738	0.15547	0.491058	0.342206
28	4	alpha	MI	right	0.650521	0.310712	0.385906	0.664831	0.21763	0.286024	0.210243	0.274272	0.214305	0.323993	0.552061	0.2455	0.367768	0.509423	0.551472	0.521413	0.238196	0.718437	0.380549	0.43952	0.372275	0.251598	0.36659	0.358585	0.395583	0.448967	0.429865	0.33395	0.398328	0.375236	0.299927	0.620543	0.944955	0.517682	0.496159	0.603067	0.262008	0.266362	0.628037	0.488937	0.209591	0.267028	0.253333	0.602147	0.416697
28	4	beta	MI	right	0.48498	0.131895	0.409673	0.559863	0.148226	0.155752	0.138481	0.237608	0.154639	0.194816	0.421084	0.183305	0.284557	0.465247	0.421288	0.297978	0.180924	0.553953	0.27921	0.217079	0.268415	0.155436	0.276453	0.181333	0.406955	0.349329	0.314749	0.379654	0.409852	0.295614	0.175358	0.553858	0.909384	0.372776	0.467836	0.543753	0.226741	0.151	0.483777	0.487511	0.250631	0.152468	0.21245	0.490964	0.285547
27	2	alpha	MI	right	0.686281	0.382736	0.480939	0.624185	0.315609	0.250431	0.221633	0.247911	0.352977	0.278617	0.358628	0.33768	0.453377	0.586269	0.495267	0.659903	0.217536	0.655513	0.591091	0.277376	0.355126	0.224384	0.215723	0.294836	0.398357	0.501113	0.490451	0.55958	0.5082	0.295478	0.311996	0.619351	0.57244	0.429626	0.400021	0.321801	0.286721	0.234346	0.547145	0.51716	0.445994	0.307638	0.252224	0.37953	0.352232
27	2	beta	MI	right	0.245669	0.196093	0.221873	0.331738	0.218967	0.252618	0.19247	0.145161	0.344844	0.231393	0.222194	0.19311	0.239385	0.321136	0.307294	0.476043	0.154612	0.445653	0.533715	0.15556	0.271653	0.197291	0.176593	0.180569	0.32922	0.343343	0.334283	0.362533	0.377549	0.225741	0.172531	0.567947	0.407143	0.261448	0.370188	0.27622	0.155003	0.238344	0.373405	0.3806	0.282106	0.272373	0.19269	0.334476	0.273105
27	3	alpha	MI	right	0.580213	0.325893	0.556467	0.621429	0.311164	0.259946	0.297869	0.349901	0.480989	0.253444	0.426722	0.309808	0.331015	0.527374	0.532485	0.637554	0.283546	0.600863	0.588749	0.224863	0.335945	0.243589	0.272679	0.246818	0.376255	0.455579	0.384295	0.440341	0.491718	0.339575	0.298374	0.60525	0.51584	0.417808	0.384347	0.321795	0.293594	0.290214	0.525711	0.461777	0.3915	0.359654	0.243857	0.384113	0.326965
27	3	beta	MI	right	0.332175	0.172399	0.31459	0.478896	0.196766	0.279926	0.202425	0.243256	0.372739	0.20535	0.321711	0.233953	0.258471	0.393322	0.390634	0.503903	0.24365	0.458162	0.507914	0.164117	0.307598	0.23677	0.18937	0.209338	0.316796	0.434042	0.399931	0.368646	0.400467	0.298434	0.18589	0.574074	0.494189	0.330394	0.42136	0.309498	0.195658	0.171132	0.437481	0.469656	0.340617	0.255773	0.214679	0.40071	0.298965
27	4	alpha	MI	right	0.618471	0.318416	0.553852	0.633397	0.226683	0.264916	0.237759	0.299358	0.460902	0.249921	0.406146	0.282967	0.408985	0.560975	0.513007	0.667308	0.254191	0.653753	0.547907	0.244051	0.298861	0.232786	0.237084	0.288849	0.395188	0.487998	0.528605	0.505655	0.496782	0.308211	0.331166	0.606981	0.567294	0.385747	0.353982	0.264784	0.303609	0.310091	0.515171	0.519949	0.383531	0.326464	0.27601	0.406004	0.331585
27	4	beta	MI	right	0.366727	0.184095	0.393289	0.511674	0.177249	0.31578	0.154464	0.242292	0.418096	0.209426	0.311081	0.167164	0.288206	0.404077	0.355648	0.515979	0.158374	0.506989	0.543977	0.141854	0.293152	0.196765	0.175657	0.176092	0.372316	0.42337	0.431023	0.437109	0.459248	0.361022	0.147225	0.59981	0.581701	0.318117	0.446281	0.364812	0.149377	0.166663	0.428976	0.427209	0.314374	0.265762	0.175291	0.411136	0.39256
26	2	alpha	MI	right	0.54742	0.225066	0.59778	0.550565	0.1743	0.259956	0.242716	0.260442	0.501525	0.246774	0.352324	0.217036	0.32147	0.544527	0.537053	0.601486	0.24088	0.613716	0.482529	0.247915	0.257726	0.197799	0.278395	0.236072	0.352202	0.422322	0.41073	0.530287	0.482295	0.24254	0.284394	0.545265	0.456795	0.301471	0.405357	0.208405	0.207673	0.244783	0.460249	0.486434	0.435356	0.293001	0.287677	0.363023	0.428882
26	2	beta	MI	right	0.533289	0.184557	0.441457	0.592018	0.172052	0.262723	0.204999	0.283598	0.360663	0.191781	0.326346	0.164773	0.21923	0.314546	0.393655	0.485568	0.186179	0.66358	0.578583	0.192531	0.301973	0.130403	0.186685	0.308579	0.31059	0.309709	0.240536	0.277599	0.363122	0.221998	0.197078	0.604819	0.379572	0.27137	0.291906	0.168034	0.17859	0.176129	0.342671	0.361081	0.251316	0.195035	0.236111	0.335543	0.326652
26	3	alpha	MI	right	0.690241	0.399663	0.562789	0.630628	0.353966	0.268464	0.255424	0.302613	0.40472	0.247822	0.472176	0.30288	0.298864	0.467027	0.49296	0.654338	0.311228	0.728737	0.592074	0.295426	0.317369	0.270832	0.341607	0.317224	0.491119	0.395532	0.330719	0.422399	0.49209	0.270975	0.388985	0.606863	0.485462	0.361622	0.328368	0.320599	0.255669	0.338606	0.448759	0.429874	0.349076	0.306391	0.313764	0.352899	0.275963
26	3	beta	MI	right	0.634498	0.272625	0.615067	0.651467	0.215391	0.264993	0.296895	0.368408	0.45288	0.166458	0.381973	0.195659	0.267969	0.468385	0.454965	0.582924	0.284496	0.696361	0.545383	0.199864	0.229042	0.278873	0.304748	0.231804	0.407413	0.234391	0.253825	0.422162	0.45997	0.169556	0.295659	0.602466	0.3435	0.194278	0.22932	0.183453	0.206065	0.271894	0.232636	0.31633	0.343463	0.27135	0.354057	0.231338	0.273272
26	4	alpha	MI	right	0.525289	0.244178	0.545886	0.561348	0.226911	0.291699	0.240256	0.275612	0.517298	0.238331	0.363623	0.236801	0.333733	0.549057	0.524832	0.538045	0.217551	0.651359	0.557301	0.220207	0.330137	0.310197	0.276288	0.297831	0.370275	0.431139	0.391873	0.392399	0.477666	0.30021	0.270441	0.622704	0.516321	0.416682	0.568944	0.354768	0.251402	0.264494	0.557201	0.537557	0.294077	0.257892	0.261093	0.458131	0.32103
26	4	beta	MI	right	0.549685	0.209338	0.516408	0.572774	0.180944	0.235404	0.162476	0.285257	0.44224	0.142401	0.300536	0.157964	0.234885	0.474849	0.448016	0.53291	0.161563	0.644261	0.562435	0.158597	0.243825	0.143211	0.241512	0.224049	0.301396	0.268788	0.306164	0.433592	0.469098	0.20915	0.229124	0.631567	0.36556	0.293514	0.336551	0.161743	0.178999	0.163981	0.366665	0.434415	0.362104	0.300174	0.239335	0.315759	0.308318
24	2	alpha	MI	right	0.657098	0.367891	0.70272	0.605577	0.221605	0.25403	0.385846	0.272608	0.42801	0.305145	0.322693	0.237026	0.424513	0.685666	0.615594	0.659989	0.361012	0.581033	0.473472	0.374814	0.232275	0.324886	0.231594	0.282072	0.365751	0.412368	0.538001	0.573363	0.456716	0.258589	0.296384	0.600269	0.702046	0.315906	0.570448	0.392689	0.327686	0.396223	0.621764	0.6643	0.435352	0.262253	0.458804	0.401965	0.339306
24	2	beta	MI	right	0.540817	0.165286	0.467884	0.56676	0.18276	0.288211	0.17257	0.274915	0.444097	0.205963	0.274809	0.174312	0.230441	0.447858	0.46336	0.353001	0.192303	0.548918	0.363128	0.167111	0.241042	0.141787	0.173435	0.225403	0.20483	0.296421	0.214132	0.334302	0.345043	0.301427	0.191686	0.450237	0.484263	0.28329	0.444263	0.32181	0.184668	0.184112	0.419211	0.404607	0.205922	0.162692	0.232533	0.503068	0.390716
24	3	alpha	MI	right	0.766636	0.450067	0.701652	0.678893	0.288997	0.272464	0.417524	0.270526	0.45625	0.382716	0.322062	0.289065	0.540506	0.742168	0.629917	0.677554	0.442347	0.693921	0.479838	0.349249	0.274949	0.280528	0.295786	0.310627	0.315515	0.422188	0.587713	0.628341	0.536924	0.300015	0.325212	0.585326	0.622388	0.320142	0.511573	0.275979	0.281741	0.319724	0.604815	0.692061	0.464108	0.307871	0.461443	0.367743	0.309033
24	3	beta	MI	right	0.528958	0.160466	0.529622	0.52508	0.203654	0.338047	0.231418	0.252149	0.489376	0.178811	0.364019	0.169409	0.259107	0.523783	0.538733	0.414953	0.172435	0.493164	0.376646	0.158536	0.236016	0.137563	0.195497	0.169032	0.336593	0.285667	0.313501	0.417901	0.446746	0.263134	0.186798	0.466944	0.461069	0.297934	0.428029	0.255568	0.159577	0.143768	0.441676	0.465424	0.28427	0.17297	0.278541	0.462987	0.452401
24	4	alpha	MI	right	0.727986	0.40825	0.713303	0.654504	0.294952	0.269585	0.429427	0.285015	0.474784	0.270864	0.303457	0.25795	0.462935	0.683809	0.617334	0.660883	0.410314	0.610479	0.492929	0.37497	0.242555	0.278258	0.272591	0.221289	0.261153	0.393998	0.561241	0.650473	0.534462	0.251477	0.304949	0.614883	0.661998	0.235792	0.464479	0.295689	0.269047	0.263166	0.557825	0.677449	0.523054	0.274229	0.472553	0.279734	0.24955
24	4	beta	MI	right	0.51037	0.164406	0.464067	0.553516	0.205527	0.288391	0.170249	0.321882	0.382286	0.152739	0.229144	0.155775	0.189471	0.344064	0.398852	0.444011	0.167336	0.521164	0.443229	0.189864	0.279579	0.180539	0.164882	0.257047	0.239994	0.310763	0.250668	0.212841	0.262916	0.360449	0.205439	0.538484	0.466429	0.340851	0.430239	0.388363	0.173843	0.214451	0.410005	0.341709	0.175126	0.187898	0.27771	0.500883	0.437962
23	2	alpha	MI	right	0.635907	0.320648	0.596603	0.612474	0.224691	0.225846	0.265955	0.316203	0.343594	0.221532	0.391314	0.235426	0.346935	0.511007	0.51019	0.528739	0.253151	0.66935	0.535604	0.251306	0.282652	0.181163	0.226849	0.26484	0.29698	0.390078	0.359725	0.393006	0.416406	0.258371	0.255033	0.493027	0.596595	0.390133	0.421007	0.331992	0.225779	0.228027	0.493766	0.497954	0.307689	0.173276	0.349035	0.360662	0.326934
23	2	beta	MI	right	0.532239	0.184789	0.59045	0.522704	0.192821	0.253367	0.243479	0.313392	0.434785	0.253166	0.304088	0.133134	0.260759	0.471081	0.425646	0.47412	0.205373	0.579656	0.42737	0.188124	0.244651	0.183248	0.220135	0.241233	0.266475	0.338705	0.357111	0.415773	0.445613	0.207111	0.149062	0.446065	0.568598	0.286135	0.365834	0.239895	0.18411	0.160858	0.413691	0.485878	0.352801	0.199725	0.279589	0.407355	0.296372
23	3	alpha	MI	right	0.705005	0.353894	0.616501	0.679445	0.283012	0.301824	0.236694	0.377328	0.455925	0.234182	0.41699	0.199871	0.321547	0.537667	0.595045	0.50924	0.297626	0.765638	0.541292	0.272818	0.245455	0.245789	0.296789	0.298643	0.366641	0.378287	0.348851	0.458249	0.545448	0.295333	0.30714	0.508269	0.557827	0.376956	0.317707	0.360272	0.241377	0.268087	0.43921	0.434096	0.334598	0.260691	0.344085	0.316871	0.390755
23	3	beta	MI	right	0.550368	0.199709	0.616979	0.545472	0.13539	0.197785	0.211268	0.322147	0.449353	0.277074	0.324519	0.166528	0.285875	0.514273	0.416147	0.502075	0.197381	0.529119	0.439288	0.206362	0.223944	0.203708	0.234962	0.19858	0.297982	0.373819	0.415666	0.439887	0.363676	0.163719	0.175022	0.440261	0.579746	0.276236	0.322132	0.206785	0.213706	0.200083	0.351615	0.506106	0.356313	0.20188	0.284196	0.366204	0.221245
23	4	alpha	MI	right	0.676684	0.361723	0.6262	0.708457	0.325654	0.340181	0.303183	0.479151	0.307582	0.231185	0.470151	0.292907	0.289428	0.36221	0.447868	0.560294	0.310098	0.725999	0.601019	0.363044	0.25371	0.272042	0.273244	0.316209	0.42481	0.323158	0.298131	0.329019	0.435614	0.298907	0.369005	0.64402	0.628742	0.257789	0.292649	0.399198	0.264463	0.35821	0.320053	0.376492	0.287907	0.375703	0.385231	0.230982	0.332489
23	4	beta	MI	right	0.603427	0.271437	0.500933	0.643308	0.229159	0.182404	0.20054	0.365197	0.309743	0.162442	0.403197	0.149449	0.186493	0.370316	0.347266	0.577441	0.206808	0.597739	0.551217	0.254107	0.20682	0.170918	0.205004	0.193864	0.371093	0.281425	0.289736	0.321934	0.32032	0.217029	0.241333	0.568923	0.569252	0.270709	0.288537	0.237185	0.167677	0.294114	0.314629	0.371939	0.222315	0.147664	0.345407	0.260742	0.236836
22	2	alpha	MI	right	0.658034	0.346832	0.96231	0.663928	0.343409	0.307875	0.400616	0.303534	0.443455	0.502158	0.330568	0.384505	0.601029	0.857797	0.55846	0.643724	0.583871	0.78905	0.451298	0.278582	0.459203	0.37794	0.265289	0.374866	0.389455	0.650975	0.69405	0.674449	0.402184	0.350404	0.412256	0.823066	0.642754	0.735217	0.732851	0.644848	0.311471	0.51212	0.856875	0.632089	0.351273	0.332691	0.609999	0.382331	0.337119
22	2	beta	MI	right	0.306636	0.323185	0.916693	0.502534	0.393174	0.499859	0.179755	0.364643	0.512091	0.192767	0.35012	0.211782	0.207851	0.46875	0.496933	0.42698	0.238181	0.531975	0.328131	0.152454	0.292966	0.202757	0.164798	0.197294	0.231155	0.353743	0.292885	0.230273	0.226565	0.399505	0.162613	0.819803	0.675739	0.579173	0.640126	0.748426	0.171675	0.229656	0.645888	0.373885	0.285009	0.522869	0.446183	0.471896	0.558278
22	3	alpha	MI	right	0.612086	0.282334	0.965119	0.655034	0.347555	0.440326	0.459293	0.305078	0.473826	0.530481	0.401692	0.373491	0.631797	0.850768	0.588074	0.530769	0.527062	0.796699	0.417449	0.294123	0.518564	0.399252	0.310806	0.416255	0.483496	0.679954	0.659954	0.631827	0.372564	0.316367	0.304942	0.884198	0.746495	0.715811	0.844297	0.780106	0.314642	0.383296	0.798158	0.47502	0.335321	0.43224	0.578582	0.410727	0.474109
22	3	beta	MI	right	0.405151	0.316109	0.904374	0.49193	0.368037	0.470966	0.236837	0.295998	0.472828	0.28661	0.214487	0.200564	0.286956	0.607897	0.497243	0.337613	0.293139	0.54508	0.280999	0.16143	0.230545	0.250437	0.147297	0.194597	0.171097	0.425838	0.484013	0.402788	0.177601	0.401489	0.180284	0.83854	0.7575	0.482765	0.644053	0.804875	0.218801	0.234413	0.65231	0.413109	0.301207	0.605933	0.427446	0.448711	0.527567
22	4	alpha	MI	right	0.721119	0.438041	0.973398	0.760098	0.482937	0.554032	0.603901	0.350221	0.574421	0.569379	0.52226	0.47772	0.703852	0.909782	0.71121	0.396039	0.647623	0.875401	0.421284	0.30906	0.572038	0.378775	0.33684	0.462746	0.561717	0.723745	0.676892	0.68311	0.528881	0.46843	0.328644	0.921502	0.765222	0.721604	0.787754	0.846697	0.31682	0.296594	0.648638	0.360762	0.416766	0.470972	0.688156	0.518476	0.581826
22	4	beta	MI	right	0.450071	0.381617	0.894424	0.479041	0.393038	0.475661	0.184833	0.294194	0.47582	0.228797	0.244813	0.138256	0.267159	0.576313	0.473489	0.162503	0.312418	0.615785	0.194754	0.139113	0.229302	0.16955	0.123835	0.16564	0.216777	0.32945	0.340808	0.340895	0.27082	0.460403	0.194912	0.857105	0.822854	0.523196	0.649408	0.868476	0.183645	0.270836	0.593203	0.324096	0.412899	0.687218	0.367701	0.48178	0.533074
21	2	alpha	MI	right	0.242581	0.24028	0.795356	0.559921	0.442574	0.438238	0.310748	0.376884	0.512534	0.369861	0.424658	0.181805	0.368043	0.547863	0.564554	0.959613	0.255451	0.234749	0.57283	0.54431	0.41776	0.452469	0.514757	0.275496	0.251339	0.562987	0.579987	0.386689	0.444836	0.267391	0.228839	0.595721	0.560933	0.432697	0.454396	0.531518	0.27997	0.239162	0.564532	0.573622	0.37056	0.453125	0.358846	0.593067	0.523712
21	2	beta	MI	right	0.152358	0.153872	0.676016	0.459603	0.372533	0.38198	0.237969	0.222319	0.414724	0.278196	0.270747	0.163541	0.274104	0.432736	0.457105	0.947946	0.257509	0.135368	0.559038	0.506093	0.417171	0.465944	0.510214	0.18975	0.17722	0.466608	0.445491	0.25783	0.448741	0.258035	0.134315	0.580134	0.526258	0.426993	0.475371	0.532846	0.187769	0.175561	0.477099	0.45205	0.249895	0.465939	0.227311	0.547755	0.473872
21	3	alpha	MI	right	0.286448	0.296613	0.677634	0.500011	0.30954	0.256283	0.270221	0.292825	0.345053	0.296701	0.329368	0.230143	0.357056	0.481827	0.372874	0.775199	0.305741	0.310449	0.320169	0.311249	0.380038	0.373746	0.295508	0.336435	0.291001	0.34496	0.405107	0.352728	0.322147	0.308371	0.277103	0.241206	0.305531	0.410844	0.395511	0.233983	0.278103	0.262875	0.473452	0.487521	0.417573	0.282204	0.319462	0.392021	0.333565
21	3	beta	MI	right	0.193474	0.185551	0.650835	0.45664	0.267156	0.283207	0.22476	0.240968	0.309831	0.25757	0.241208	0.161499	0.2917	0.352871	0.344477	0.813093	0.273097	0.170794	0.222005	0.263993	0.380153	0.391762	0.210985	0.189514	0.159095	0.430869	0.426626	0.327258	0.211074	0.299146	0.172075	0.317957	0.347327	0.445604	0.437049	0.293097	0.156244	0.190132	0.50295	0.495024	0.333582	0.260172	0.230969	0.473983	0.385192
21	4	alpha	MI	right	0.261243	0.253754	0.659902	0.490891	0.29295	0.285649	0.280075	0.256311	0.332629	0.34163	0.334921	0.249426	0.374105	0.447657	0.378039	0.63351	0.270049	0.21456	0.248716	0.283001	0.354857	0.375199	0.255732	0.232135	0.289133	0.407028	0.408772	0.283448	0.232504	0.255425	0.289725	0.338462	0.294183	0.413231	0.424423	0.3167	0.251352	0.287777	0.53499	0.573007	0.413689	0.258385	0.232297	0.439452	0.325836
21	4	beta	MI	right	0.177402	0.192347	0.590982	0.5264	0.34043	0.292796	0.206712	0.205578	0.381903	0.259238	0.233881	0.185951	0.320728	0.38946	0.408664	0.655711	0.243692	0.178334	0.194305	0.219312	0.254879	0.323707	0.195604	0.171863	0.164509	0.29212	0.359847	0.30383	0.166087	0.293061	0.191791	0.383574	0.296433	0.342308	0.410773	0.355033	0.163282	0.141844	0.425811	0.458391	0.352534	0.28263	0.242112	0.548421	0.332694
19	2	alpha	MI	right	0.675357	0.440195	0.541853	0.559218	0.360261	0.247755	0.280095	0.25513	0.43623	0.311356	0.396704	0.303182	0.450221	0.59201	0.567243	0.750263	0.369693	0.659051	0.677162	0.299758	0.388433	0.311184	0.328182	0.360903	0.345531	0.521271	0.46902	0.471825	0.499163	0.320213	0.412297	0.615746	0.555626	0.418751	0.434023	0.268924	0.33056	0.245086	0.613958	0.505537	0.404651	0.298318	0.281761	0.436007	0.365416
19	2	beta	MI	right	0.510322	0.222187	0.56433	0.402619	0.145278	0.209132	0.207828	0.23165	0.405922	0.288379	0.271906	0.181304	0.349805	0.544874	0.393038	0.582759	0.165555	0.49378	0.540871	0.194951	0.23056	0.216098	0.220181	0.1695	0.263399	0.38816	0.456238	0.45316	0.40674	0.183491	0.168122	0.445087	0.538627	0.224063	0.342956	0.162203	0.232225	0.180698	0.395199	0.503719	0.37872	0.216869	0.182264	0.338777	0.317434
19	3	alpha	MI	right	0.683769	0.470401	0.567029	0.598455	0.403524	0.304248	0.309672	0.290394	0.497398	0.348488	0.450261	0.35042	0.473657	0.584219	0.610925	0.757284	0.289703	0.676409	0.689982	0.300084	0.326262	0.296806	0.293378	0.346389	0.357612	0.532772	0.518977	0.429376	0.485149	0.261899	0.418212	0.632048	0.569535	0.393967	0.43986	0.322386	0.319558	0.275844	0.609247	0.577851	0.385104	0.305551	0.285305	0.425327	0.325458
19	3	beta	MI	right	0.49867	0.214472	0.561426	0.471757	0.193958	0.224864	0.195838	0.219739	0.43835	0.213014	0.317858	0.17729	0.335655	0.546913	0.441846	0.584287	0.172214	0.466419	0.570583	0.176099	0.295101	0.241632	0.203479	0.153429	0.281811	0.434707	0.494598	0.458762	0.416715	0.226382	0.178177	0.507588	0.541643	0.313849	0.431423	0.224788	0.204029	0.160329	0.444603	0.571789	0.380084	0.22396	0.21054	0.406532	0.310891
19	4	alpha	MI	right	0.683621	0.465355	0.627541	0.56584	0.380763	0.247422	0.388532	0.202107	0.493506	0.276673	0.354639	0.32053	0.474662	0.62056	0.608553	0.746376	0.349852	0.619074	0.678969	0.285345	0.313284	0.272338	0.297605	0.279248	0.327666	0.549892	0.532426	0.487263	0.482925	0.267608	0.382259	0.637504	0.56788	0.330297	0.45511	0.230785	0.272657	0.302697	0.602011	0.621892	0.472073	0.288194	0.339708	0.425983	0.281527
19	4	beta	MI	right	0.547865	0.21746	0.542537	0.39684	0.216823	0.208168	0.198234	0.214348	0.392885	0.216276	0.282566	0.219278	0.360104	0.527507	0.39909	0.584848	0.151313	0.418292	0.546869	0.198647	0.293987	0.30333	0.183582	0.173222	0.22783	0.443542	0.503455	0.432616	0.360599	0.192664	0.181196	0.449007	0.551783	0.310166	0.48731	0.20849	0.261869	0.1867	0.45592	0.558931	0.343156	0.151813	0.180844	0.364612	0.274918
18	2	alpha	MI	right	0.577333	0.360136	0.541533	0.494365	0.336163	0.304006	0.295564	0.300093	0.465153	0.369197	0.326176	0.248784	0.415556	0.630943	0.601148	0.673241	0.233896	0.571266	0.543477	0.288735	0.305519	0.337911	0.245037	0.236169	0.240872	0.442959	0.493824	0.46918	0.409928	0.287006	0.313282	0.563226	0.596079	0.391538	0.530297	0.296844	0.29039	0.308411	0.526966	0.589128	0.426687	0.279199	0.249365	0.435036	0.435652
18	2	beta	MI	right	0.565461	0.19906	0.516899	0.599521	0.167595	0.27597	0.159069	0.222552	0.440439	0.226846	0.270157	0.184465	0.326497	0.532292	0.469503	0.537798	0.209347	0.558998	0.514078	0.175026	0.289099	0.198784	0.215922	0.185919	0.232895	0.406516	0.47251	0.464162	0.452659	0.250841	0.187138	0.552939	0.500599	0.307696	0.410901	0.220251	0.237582	0.178933	0.448337	0.489208	0.331746	0.268759	0.29973	0.354504	0.393136
18	3	alpha	MI	right	0.62516	0.311055	0.61227	0.566922	0.347704	0.347171	0.349506	0.304154	0.491702	0.310048	0.419028	0.283778	0.376322	0.56518	0.600612	0.629313	0.336678	0.476823	0.514028	0.29141	0.326619	0.330609	0.303574	0.242966	0.310728	0.481112	0.464618	0.429125	0.405342	0.274511	0.254556	0.496349	0.558921	0.382903	0.511283	0.299393	0.329358	0.352356	0.58731	0.557692	0.354894	0.256521	0.372147	0.38299	0.407373
18	3	beta	MI	right	0.540308	0.200878	0.511414	0.616503	0.214298	0.320052	0.177088	0.214069	0.391215	0.186434	0.340116	0.230222	0.324963	0.451233	0.427514	0.494695	0.150474	0.522167	0.540092	0.181092	0.30777	0.237193	0.157138	0.19086	0.302598	0.444385	0.440028	0.3862	0.44403	0.294728	0.182797	0.54812	0.472385	0.330315	0.446035	0.267682	0.207337	0.200362	0.462162	0.462453	0.2862	0.24301	0.296727	0.339791	0.380995
18	4	alpha	MI	right	0.595775	0.327139	0.537032	0.434346	0.216593	0.247694	0.254195	0.295017	0.426533	0.295074	0.317611	0.259402	0.388851	0.573196	0.519971	0.68975	0.19588	0.471111	0.496081	0.299083	0.299801	0.293137	0.271332	0.227549	0.256578	0.459207	0.486646	0.475188	0.428016	0.228618	0.347659	0.605811	0.57048	0.396471	0.493161	0.357753	0.250991	0.282063	0.594579	0.584285	0.401925	0.310264	0.266393	0.366582	0.323393
18	4	beta	MI	right	0.570085	0.215552	0.452443	0.611188	0.194536	0.263865	0.197106	0.263065	0.426126	0.234642	0.302699	0.227731	0.343741	0.515204	0.426082	0.5503	0.169635	0.523573	0.506176	0.142648	0.285451	0.166964	0.22535	0.199589	0.235246	0.40443	0.431003	0.455898	0.407475	0.285353	0.19975	0.550684	0.492744	0.311471	0.387483	0.241209	0.205302	0.134967	0.446902	0.479837	0.32517	0.263956	0.284162	0.382525	0.374291
17	2	alpha	MI	right	0.939333	0.419369	0.433616	0.602286	0.476393	0.409758	0.445651	0.510528	0.25755	0.463154	0.41238	0.509167	0.550879	0.24184	0.332267	0.414812	0.423108	0.595841	0.47485	0.406177	0.439928	0.504358	0.246693	0.464057	0.407116	0.506076	0.541149	0.249398	0.342179	0.601087	0.242719	0.251687	0.956909	0.604473	0.651616	0.29481	0.244918	0.954244	0.658065	0.666098	0.331966	0.296236	0.500347	0.495282	0.604956
17	2	beta	MI	right	0.926321	0.321569	0.47627	0.669654	0.516914	0.311613	0.462792	0.513514	0.237933	0.532168	0.301022	0.507796	0.412408	0.240855	0.221548	0.308564	0.47318	0.668589	0.519014	0.300139	0.458349	0.510259	0.236234	0.52825	0.288349	0.505915	0.408563	0.23636	0.223263	0.513485	0.175384	0.152173	0.936846	0.511381	0.604857	0.219232	0.156354	0.93847	0.611306	0.552845	0.19031	0.189559	0.544043	0.514341	0.506397
17	3	alpha	MI	right	0.94924	0.604708	0.530845	0.538844	0.404223	0.576173	0.529594	0.604617	0.220566	0.43836	0.594193	0.605268	0.617546	0.317313	0.3868	0.603797	0.511601	0.511217	0.377881	0.582998	0.513088	0.59051	0.216113	0.412638	0.599234	0.591735	0.625451	0.322096	0.369407	0.55905	0.293235	0.261488	0.961441	0.555701	0.654638	0.239874	0.236445	0.964365	0.641959	0.719934	0.364395	0.22641	0.584374	0.514291	0.558199
17	3	beta	MI	right	0.93217	0.448479	0.514545	0.574135	0.481006	0.441238	0.518906	0.614043	0.234939	0.474174	0.439896	0.617152	0.441647	0.232692	0.20682	0.458173	0.51728	0.557196	0.460032	0.452961	0.521321	0.617376	0.221406	0.456903	0.447168	0.620929	0.473683	0.236549	0.204539	0.525394	0.248203	0.217907	0.945514	0.529662	0.63585	0.210338	0.215828	0.933232	0.637469	0.566083	0.286604	0.177381	0.564976	0.545155	0.53331
17	4	alpha	MI	right	0.95868	0.664558	0.488872	0.37983	0.286576	0.607068	0.484156	0.613402	0.213915	0.286864	0.597016	0.610719	0.593124	0.383351	0.382612	0.668225	0.46892	0.35917	0.273414	0.61128	0.465566	0.593386	0.224211	0.271381	0.595767	0.591412	0.609658	0.406784	0.380382	0.555244	0.28377	0.286699	0.949546	0.556581	0.697935	0.205243	0.269701	0.942684	0.698823	0.690709	0.460334	0.23428	0.566823	0.505669	0.547942
17	4	beta	MI	right	0.938666	0.474267	0.455593	0.398242	0.31207	0.411395	0.450722	0.558486	0.172556	0.339673	0.404124	0.556777	0.409201	0.247897	0.275551	0.478385	0.446383	0.390505	0.306017	0.420973	0.443095	0.556104	0.174006	0.322863	0.41245	0.55097	0.410512	0.251511	0.2661	0.446531	0.184413	0.180346	0.891273	0.440013	0.584173	0.193593	0.194896	0.892658	0.569692	0.528214	0.334584	0.175617	0.541003	0.52222	0.421167
16	2	alpha	MI	right	0.935081	0.461258	0.495755	0.557377	0.509571	0.456268	0.493609	0.523736	0.514889	0.495012	0.450354	0.491545	0.680039	0.465475	0.502161	0.527518	0.550423	0.538461	0.495333	0.526014	0.550192	0.604356	0.546013	0.488476	0.520066	0.540809	0.701201	0.428735	0.538136	0.55174	0.245644	0.239908	0.974249	0.547849	0.711196	0.494321	0.226223	0.976512	0.539639	0.579805	0.315028	0.500174	0.638969	0.642875	0.538853
16	2	beta	MI	right	0.878777	0.193904	0.545188	0.51155	0.485979	0.197735	0.540755	0.409757	0.4236	0.468962	0.193488	0.540712	0.569558	0.339747	0.395573	0.266175	0.592882	0.444276	0.436667	0.266543	0.587489	0.488556	0.403723	0.414169	0.260113	0.588737	0.58407	0.293226	0.389921	0.391772	0.235557	0.237178	0.960855	0.396873	0.59366	0.24207	0.237761	0.965662	0.394495	0.506091	0.279723	0.282574	0.513049	0.538937	0.389843
16	3	alpha	MI	right	0.912703	0.444385	0.417586	0.530381	0.519298	0.450725	0.42266	0.50153	0.382335	0.501078	0.445024	0.411149	0.613954	0.529094	0.320395	0.489663	0.478432	0.51423	0.510889	0.496052	0.478464	0.588624	0.422678	0.49089	0.4917	0.469895	0.590456	0.477353	0.338514	0.52669	0.289856	0.285397	0.978198	0.523877	0.698424	0.543148	0.283903	0.9803	0.505722	0.564356	0.340158	0.604369	0.601765	0.617914	0.528539
16	3	beta	MI	right	0.855784	0.198934	0.545223	0.609942	0.588111	0.198911	0.541113	0.378883	0.391317	0.586731	0.20242	0.535617	0.543622	0.363737	0.181631	0.282503	0.61039	0.495893	0.481419	0.267657	0.607664	0.487861	0.388544	0.476797	0.278554	0.593962	0.575446	0.371046	0.189832	0.453224	0.293866	0.274495	0.974435	0.462994	0.66332	0.326016	0.298801	0.978827	0.460738	0.582059	0.357599	0.596827	0.428595	0.437302	0.44712
16	4	alpha	MI	right	0.862984	0.349678	0.399698	0.571882	0.555804	0.341407	0.399402	0.363191	0.293059	0.541143	0.342091	0.401207	0.520573	0.461936	0.224037	0.451081	0.481187	0.481309	0.484609	0.437981	0.482372	0.450476	0.347422	0.472663	0.444364	0.476263	0.554417	0.432086	0.225642	0.573101	0.236381	0.230628	0.985377	0.57188	0.731836	0.422833	0.237022	0.985278	0.56753	0.616187	0.373758	0.465378	0.463166	0.476569	0.569748
16	4	beta	MI	right	0.848683	0.166981	0.368474	0.650863	0.625522	0.164546	0.367299	0.236137	0.224094	0.606308	0.163086	0.348045	0.398983	0.273244	0.306051	0.199504	0.465115	0.527524	0.508206	0.198625	0.465374	0.338353	0.269578	0.494082	0.201635	0.44557	0.437836	0.260121	0.260072	0.515624	0.343718	0.351567	0.976465	0.515501	0.704442	0.303041	0.376426	0.97999	0.523733	0.549461	0.36469	0.524609	0.27104	0.264948	0.508229
15	2	alpha	MI	right	0.812202	0.464335	0.383715	0.357096	0.300735	0.440535	0.317146	0.269651	0.340767	0.331936	0.45826	0.356918	0.409507	0.574656	0.480866	0.611033	0.31336	0.320091	0.273473	0.595843	0.413198	0.305168	0.282809	0.270598	0.611576	0.511073	0.376614	0.532443	0.412619	0.418629	0.265418	0.262876	0.952736	0.546166	0.458859	0.247247	0.261629	0.953802	0.630187	0.335794	0.383525	0.30385	0.396336	0.425153	0.418957
15	2	beta	MI	right	0.620315	0.177597	0.297351	0.218011	0.21097	0.174762	0.196735	0.16036	0.212339	0.21277	0.198484	0.245911	0.29674	0.436885	0.335104	0.461219	0.190797	0.184845	0.181566	0.460412	0.355764	0.235757	0.183737	0.172692	0.459394	0.472966	0.278816	0.336426	0.245692	0.336583	0.20633	0.218583	0.91527	0.45644	0.465281	0.188391	0.224293	0.916335	0.543844	0.279491	0.214651	0.149126	0.387004	0.40972	0.338317
15	3	alpha	MI	right	0.789189	0.371605	0.438722	0.339901	0.353271	0.347801	0.288041	0.34862	0.358401	0.36721	0.350139	0.339338	0.45878	0.656755	0.551062	0.526694	0.313537	0.300902	0.310606	0.51275	0.431677	0.388005	0.290771	0.335331	0.514121	0.505971	0.429108	0.531532	0.524825	0.423807	0.371026	0.326825	0.956394	0.561735	0.658289	0.315586	0.351568	0.959822	0.617664	0.517526	0.377931	0.365059	0.376442	0.387271	0.432835
15	3	beta	MI	right	0.633669	0.23971	0.30476	0.248922	0.254022	0.224474	0.183005	0.173023	0.211934	0.272644	0.236735	0.260493	0.3275	0.471899	0.370778	0.491842	0.155232	0.184057	0.186125	0.483947	0.365362	0.235734	0.179662	0.179885	0.483395	0.469321	0.269583	0.368336	0.296594	0.390456	0.202522	0.185266	0.941649	0.500734	0.489323	0.183998	0.178448	0.947163	0.581121	0.31817	0.200435	0.147385	0.396877	0.426534	0.398185
15	4	alpha	MI	right	0.750973	0.322132	0.408767	0.30718	0.323024	0.307024	0.315827	0.310129	0.369295	0.351896	0.320294	0.320891	0.433826	0.590366	0.487803	0.543173	0.270963	0.324931	0.336482	0.538019	0.427351	0.351412	0.329403	0.361883	0.540933	0.455074	0.459118	0.518938	0.407494	0.438292	0.351397	0.359871	0.976913	0.561261	0.605806	0.319484	0.371042	0.973815	0.595713	0.489525	0.30903	0.349824	0.461124	0.460764	0.43407
15	4	beta	MI	right	0.641175	0.200081	0.294372	0.193051	0.217818	0.203377	0.254279	0.19351	0.168584	0.203113	0.201758	0.294205	0.285435	0.451391	0.366463	0.46648	0.188595	0.199377	0.232231	0.470024	0.34436	0.252348	0.188053	0.214909	0.464499	0.414917	0.305346	0.365855	0.316981	0.284985	0.167688	0.185955	0.938423	0.399691	0.414665	0.182577	0.195427	0.946621	0.470519	0.304457	0.201895	0.152467	0.359801	0.390411	0.288912
14	2	alpha	MI	right	0.72456	0.297573	0.378191	0.961121	0.261147	0.292781	0.223237	0.32747	0.309817	0.312575	0.521987	0.286354	0.324159	0.480848	0.469977	0.4329	0.295726	0.714924	0.320393	0.423674	0.3425	0.337494	0.264757	0.305558	0.331442	0.439036	0.472501	0.455285	0.229139	0.400417	0.30756	0.743905	0.982204	0.505605	0.783683	0.704957	0.29314	0.545254	0.700553	0.642663	0.324761	0.567488	0.358665	0.572211	0.405559
14	2	beta	MI	right	0.507442	0.327965	0.405159	0.886984	0.314941	0.335062	0.186043	0.388235	0.402011	0.209136	0.48744	0.171671	0.184505	0.364132	0.491371	0.18693	0.202622	0.521828	0.190708	0.167614	0.231165	0.219689	0.167299	0.180577	0.240357	0.342806	0.326134	0.355175	0.194663	0.307246	0.339203	0.525046	0.925631	0.293824	0.589975	0.48925	0.309528	0.442243	0.47465	0.508712	0.195382	0.434349	0.38058	0.49501	0.303402
14	3	alpha	MI	right	0.62954	0.217598	0.512102	0.873367	0.346615	0.223869	0.255938	0.430062	0.459836	0.213329	0.453585	0.258953	0.232941	0.507519	0.608348	0.403364	0.344461	0.56571	0.328064	0.410909	0.319911	0.283822	0.263113	0.321077	0.295206	0.411267	0.497612	0.446501	0.331755	0.35811	0.265797	0.624755	0.977798	0.405751	0.641859	0.557653	0.352338	0.483909	0.567132	0.648896	0.348636	0.411215	0.393606	0.523813	0.346105
14	3	beta	MI	right	0.474582	0.291789	0.405863	0.759551	0.31701	0.288156	0.143089	0.451246	0.386896	0.151492	0.448672	0.152312	0.204393	0.368044	0.50178	0.208254	0.18847	0.457726	0.21106	0.184132	0.196599	0.161757	0.161115	0.187601	0.243881	0.360827	0.407384	0.417797	0.257665	0.295454	0.347388	0.502673	0.938364	0.307043	0.567119	0.453146	0.326503	0.42291	0.455937	0.514979	0.24496	0.337359	0.325571	0.536836	0.299001
14	4	alpha	MI	right	0.676928	0.236935	0.578585	0.699248	0.301145	0.229053	0.28236	0.390846	0.416059	0.266811	0.419778	0.28558	0.37225	0.610589	0.608433	0.373853	0.276333	0.609166	0.349837	0.367143	0.24774	0.32039	0.28559	0.238746	0.304657	0.376228	0.427991	0.441069	0.445796	0.339007	0.290785	0.663601	0.979775	0.462278	0.601646	0.608088	0.33675	0.487887	0.611593	0.576306	0.304425	0.343183	0.402025	0.61482	0.34001
14	4	beta	MI	right	0.473457	0.201047	0.391432	0.529557	0.25418	0.205839	0.144789	0.30683	0.325373	0.189228	0.303782	0.217065	0.1916	0.40244	0.428581	0.21036	0.174606	0.455551	0.225932	0.198323	0.232611	0.201548	0.149073	0.183363	0.272808	0.311006	0.352274	0.415171	0.32797	0.318892	0.388862	0.458295	0.939189	0.310644	0.559688	0.422635	0.33123	0.444905	0.474105	0.509002	0.245306	0.273347	0.309375	0.489099	0.321385
13	2	alpha	MI	right	0.678487	0.403407	0.504672	0.657882	0.272937	0.205896	0.22823	0.241045	0.442596	0.325556	0.388258	0.25375	0.409904	0.64352	0.58264	0.700023	0.253835	0.653182	0.558889	0.280188	0.30546	0.250181	0.27345	0.324844	0.293837	0.470997	0.567695	0.585593	0.492129	0.249427	0.320019	0.594991	0.543104	0.415939	0.443999	0.28855	0.346429	0.21478	0.610578	0.703506	0.5135	0.284813	0.344413	0.380219	0.307483
13	2	beta	MI	right	0.393098	0.189363	0.345058	0.552858	0.173295	0.199403	0.195701	0.237343	0.251294	0.175209	0.244437	0.159591	0.251992	0.410374	0.397649	0.438182	0.184412	0.437328	0.451962	0.1845	0.228956	0.208785	0.158448	0.167932	0.17769	0.357306	0.424188	0.358963	0.302458	0.226745	0.22845	0.424849	0.347522	0.288431	0.40761	0.229542	0.261796	0.168256	0.426129	0.487155	0.320932	0.202779	0.372819	0.323595	0.238649
13	3	alpha	MI	right	0.660436	0.368021	0.552574	0.671559	0.284701	0.28812	0.306804	0.276857	0.428515	0.346645	0.380243	0.260076	0.398988	0.674389	0.501804	0.675701	0.234442	0.646019	0.56294	0.276681	0.245053	0.272054	0.236124	0.217569	0.312333	0.38492	0.506321	0.543067	0.403987	0.215742	0.274342	0.617795	0.540075	0.333543	0.46425	0.248863	0.334774	0.297625	0.544352	0.664863	0.456124	0.242504	0.37169	0.403079	0.399044
13	3	beta	MI	right	0.489212	0.169589	0.299547	0.64912	0.148519	0.265312	0.181579	0.283133	0.287779	0.200906	0.267508	0.183187	0.221431	0.384461	0.377676	0.531015	0.138595	0.498203	0.520204	0.173886	0.259563	0.219294	0.173768	0.158868	0.189057	0.353886	0.397706	0.28509	0.274461	0.25912	0.14413	0.555442	0.281153	0.357804	0.444413	0.30534	0.203135	0.133331	0.464374	0.5252	0.287879	0.146729	0.274038	0.325075	0.263087
13	4	alpha	MI	right	0.622527	0.358921	0.525509	0.661744	0.277411	0.246549	0.261817	0.27055	0.443	0.285094	0.423944	0.275005	0.386438	0.628403	0.556288	0.693817	0.23267	0.641659	0.560037	0.218716	0.284412	0.260214	0.273784	0.256286	0.349713	0.455295	0.49659	0.538855	0.50989	0.26205	0.298019	0.591983	0.53349	0.409813	0.42373	0.259119	0.295678	0.245299	0.570674	0.601638	0.478149	0.264578	0.359338	0.419268	0.432191
13	4	beta	MI	right	0.464244	0.163446	0.406317	0.597178	0.141655	0.212303	0.150745	0.224806	0.240098	0.186439	0.299576	0.168861	0.228843	0.371911	0.396864	0.509132	0.17605	0.455162	0.496706	0.181647	0.254924	0.21762	0.176433	0.140314	0.249731	0.371399	0.382315	0.337007	0.305763	0.283832	0.162909	0.492002	0.212567	0.349055	0.425103	0.278558	0.201952	0.160002	0.451438	0.49682	0.270544	0.183168	0.307226	0.337126	0.271705
12	2	alpha	MI	right	0.400773	0.232092	0.88056	0.790734	0.261195	0.248195	0.327886	0.515279	0.540444	0.365098	0.340908	0.244328	0.403921	0.618035	0.574933	0.63767	0.280979	0.300427	0.472764	0.268707	0.271321	0.21321	0.256501	0.238712	0.282631	0.468286	0.478408	0.456374	0.479391	0.189648	0.212709	0.519798	0.581024	0.3391	0.29776	0.281421	0.253136	0.246284	0.573214	0.530794	0.433112	0.293432	0.756203	0.321019	0.264799
12	2	beta	MI	right	0.286778	0.121266	0.687172	0.554519	0.219865	0.210107	0.132814	0.274237	0.358534	0.204722	0.235333	0.211457	0.298308	0.434699	0.381505	0.533526	0.17021	0.20936	0.50111	0.222319	0.318724	0.129383	0.208207	0.184818	0.235663	0.50392	0.328004	0.289564	0.341593	0.178642	0.204039	0.516209	0.462405	0.287075	0.251692	0.316251	0.201411	0.149978	0.497741	0.354572	0.267869	0.173238	0.349378	0.282366	0.187966
12	3	alpha	MI	right	0.501421	0.307442	0.879507	0.690418	0.256602	0.298476	0.360284	0.417811	0.529506	0.380026	0.356738	0.252155	0.488697	0.620698	0.632376	0.693456	0.361695	0.325684	0.53367	0.245949	0.346126	0.243621	0.257867	0.220573	0.277638	0.428948	0.510494	0.472879	0.541516	0.254574	0.25367	0.537291	0.50749	0.40529	0.329279	0.25675	0.209202	0.237728	0.523612	0.525107	0.399448	0.370993	0.701518	0.327929	0.364677
12	3	beta	MI	right	0.300801	0.146296	0.7192	0.648347	0.205817	0.225669	0.12781	0.375682	0.408635	0.245498	0.261831	0.168016	0.269716	0.441313	0.432791	0.522041	0.167018	0.206146	0.489692	0.190649	0.321658	0.200075	0.175975	0.140183	0.196393	0.452521	0.354169	0.324795	0.301517	0.2179	0.217423	0.479874	0.409665	0.3145	0.291648	0.265065	0.141716	0.119538	0.437969	0.362174	0.239117	0.192738	0.568308	0.339474	0.250896
12	4	alpha	MI	right	0.532791	0.33127	0.8094	0.529965	0.269191	0.258435	0.241302	0.337469	0.462761	0.387684	0.352834	0.256155	0.435037	0.564278	0.593928	0.665533	0.344502	0.456077	0.524001	0.277083	0.290243	0.252052	0.205463	0.261258	0.275587	0.451722	0.507996	0.469908	0.486818	0.254722	0.2701	0.492089	0.557864	0.390157	0.422013	0.238966	0.261848	0.274357	0.565994	0.607558	0.443466	0.310741	0.445069	0.305661	0.312662
12	4	beta	MI	right	0.370425	0.173975	0.550232	0.490168	0.161772	0.214384	0.233836	0.290024	0.381651	0.206833	0.260158	0.244004	0.268847	0.394677	0.403714	0.50095	0.16459	0.387679	0.541325	0.172271	0.320951	0.14258	0.184583	0.186665	0.246631	0.458922	0.352073	0.343505	0.370937	0.195435	0.134285	0.513246	0.388027	0.295897	0.2411	0.271346	0.202845	0.190136	0.435276	0.358555	0.282034	0.231059	0.30099	0.266529	0.221514
11	2	alpha	MI	right	0.454403	0.313298	0.957614	0.966953	0.282541	0.501485	0.421454	0.80505	0.671862	0.377724	0.551192	0.651842	0.343919	0.453743	0.731027	0.733405	0.409012	0.445031	0.591186	0.384927	0.282265	0.324886	0.318023	0.470504	0.31145	0.331523	0.498999	0.601	0.52237	0.333409	0.324256	0.660535	0.689653	0.296755	0.438913	0.287981	0.703527	0.295101	0.501117	0.709847	0.622582	0.287134	0.919644	0.310157	0.517846
11	2	beta	MI	right	0.292227	0.245622	0.939792	0.941973	0.214422	0.549358	0.33723	0.782261	0.592159	0.309498	0.479814	0.605855	0.235546	0.397716	0.560931	0.502456	0.234316	0.283945	0.535381	0.191285	0.214228	0.145853	0.173331	0.290606	0.280817	0.236084	0.406826	0.396992	0.391929	0.277137	0.274065	0.561883	0.561839	0.235029	0.443004	0.246932	0.610995	0.183658	0.502961	0.558826	0.397203	0.229386	0.918735	0.254402	0.559005
11	3	alpha	MI	right	0.366139	0.232377	0.97105	0.961261	0.290184	0.381562	0.330972	0.802464	0.628209	0.300661	0.46974	0.55418	0.228719	0.336325	0.743064	0.767611	0.338763	0.309463	0.647541	0.44788	0.254592	0.232579	0.254987	0.443753	0.243166	0.357271	0.567435	0.616281	0.378621	0.22631	0.256367	0.620596	0.762306	0.266114	0.419669	0.300837	0.716899	0.438904	0.502442	0.789272	0.656515	0.259481	0.925886	0.302193	0.371186
11	3	beta	MI	right	0.347637	0.234417	0.952291	0.939715	0.174029	0.543523	0.244594	0.766683	0.566019	0.400903	0.520901	0.450969	0.166131	0.449449	0.591632	0.493546	0.299961	0.325709	0.563665	0.154306	0.223828	0.173287	0.164047	0.166439	0.280626	0.285824	0.422603	0.399565	0.411327	0.251963	0.257035	0.564014	0.572256	0.246307	0.430117	0.284322	0.566402	0.19864	0.445602	0.579583	0.338511	0.203148	0.909273	0.211072	0.54174
11	4	alpha	MI	right	0.466862	0.282817	0.97739	0.955076	0.277724	0.39425	0.371397	0.734641	0.616868	0.417201	0.528682	0.429171	0.309544	0.431741	0.797303	0.752911	0.435523	0.383089	0.642063	0.39764	0.281283	0.240823	0.256548	0.346849	0.279	0.402212	0.542853	0.605736	0.450359	0.273659	0.260021	0.6568	0.689813	0.260669	0.39709	0.282808	0.579477	0.358757	0.575449	0.722475	0.612199	0.2931	0.936466	0.272105	0.400125
11	4	beta	MI	right	0.384153	0.223154	0.958197	0.934745	0.203197	0.587948	0.277969	0.802588	0.571475	0.501746	0.500371	0.382851	0.234162	0.432337	0.630431	0.460427	0.338057	0.357434	0.542079	0.192806	0.253657	0.175695	0.200062	0.165663	0.334708	0.27028	0.37524	0.38567	0.400027	0.252299	0.250227	0.524081	0.520013	0.266222	0.380078	0.236237	0.476976	0.170038	0.451343	0.535609	0.32158	0.173706	0.930577	0.235933	0.592877
10	2	alpha	MI	right	0.349083	0.29284	0.721484	0.526371	0.321303	0.568633	0.720123	0.528671	0.62679	0.500419	0.57046	0.351488	0.418504	0.751443	0.58515	0.542096	0.331978	0.546627	0.657571	0.365999	0.335943	0.410591	0.320335	0.315938	0.374678	0.50824	0.283562	0.316261	0.389714	0.417567	0.293994	0.585052	0.418003	0.416939	0.336079	0.493069	0.266847	0.409719	0.661766	0.370042	0.265112	0.396046	0.268039	0.622211	0.404063
10	2	beta	MI	right	0.413629	0.152791	0.42458	0.492203	0.173504	0.485318	0.414212	0.426103	0.442587	0.257712	0.476473	0.186596	0.257122	0.51689	0.47713	0.370593	0.213646	0.468723	0.562406	0.333429	0.220722	0.33737	0.202725	0.156256	0.335912	0.349165	0.312123	0.372217	0.349082	0.287317	0.167835	0.494362	0.207304	0.286465	0.210299	0.280452	0.224328	0.198087	0.353367	0.412726	0.261573	0.184349	0.273587	0.401229	0.353388
10	3	alpha	MI	right	0.452059	0.331653	0.626312	0.616718	0.259368	0.547004	0.618645	0.612827	0.596598	0.376926	0.558508	0.306051	0.413913	0.690671	0.564832	0.564455	0.253848	0.523765	0.646462	0.313171	0.254332	0.391119	0.227958	0.240829	0.32608	0.494247	0.408037	0.359064	0.339173	0.365481	0.284559	0.59444	0.351899	0.366028	0.339537	0.374427	0.300501	0.349612	0.574439	0.505057	0.334874	0.334331	0.276595	0.551689	0.339992
10	3	beta	MI	right	0.336351	0.20927	0.419694	0.530367	0.138187	0.438938	0.414225	0.448297	0.419793	0.209724	0.447455	0.216414	0.260845	0.480509	0.45195	0.339144	0.208498	0.423198	0.553546	0.313456	0.205091	0.280493	0.205367	0.158599	0.32316	0.373421	0.309891	0.387814	0.339546	0.327284	0.203404	0.408739	0.199909	0.326261	0.252447	0.26214	0.193244	0.191748	0.336363	0.338726	0.278762	0.190442	0.290225	0.411181	0.362577
10	4	alpha	MI	right	0.475139	0.278794	0.579211	0.679727	0.247235	0.595749	0.575511	0.685034	0.563358	0.436256	0.606617	0.278175	0.499479	0.696179	0.618489	0.582662	0.29425	0.555541	0.678503	0.326011	0.298182	0.403012	0.258381	0.276952	0.338186	0.507047	0.428764	0.373438	0.348474	0.365687	0.234506	0.610996	0.313401	0.364371	0.289474	0.416643	0.25816	0.297754	0.612489	0.503718	0.350062	0.289302	0.342972	0.557032	0.391362
10	4	beta	MI	right	0.444265	0.185301	0.390112	0.638263	0.156323	0.496069	0.373661	0.566476	0.441346	0.190408	0.494456	0.203765	0.252465	0.443777	0.496527	0.367129	0.212534	0.431439	0.552165	0.309284	0.220262	0.303772	0.195129	0.17582	0.31106	0.412765	0.384847	0.406622	0.332091	0.249755	0.230938	0.444287	0.18759	0.249678	0.280491	0.233371	0.273479	0.176748	0.369022	0.419475	0.309432	0.170311	0.261252	0.377703	0.342581
9	2	alpha	MI	right	0.671322	0.347313	0.586411	0.689177	0.312396	0.400808	0.334892	0.360181	0.553762	0.272988	0.437453	0.275588	0.303609	0.553714	0.615526	0.629411	0.29402	0.706033	0.509504	0.256092	0.277284	0.274682	0.36598	0.387247	0.391458	0.355355	0.335422	0.432222	0.516172	0.329838	0.281478	0.598876	0.447958	0.453404	0.455321	0.297461	0.279278	0.229398	0.540633	0.505906	0.34687	0.259197	0.394467	0.484637	0.44653
9	2	beta	MI	right	0.505686	0.151986	0.348948	0.520417	0.180283	0.301106	0.172356	0.191904	0.405738	0.214774	0.303145	0.230852	0.333387	0.45178	0.393026	0.414657	0.147145	0.630126	0.555179	0.173854	0.220604	0.166516	0.234716	0.196421	0.3475	0.393959	0.356653	0.417562	0.474445	0.239767	0.153539	0.520111	0.280019	0.243699	0.294869	0.187431	0.160377	0.163837	0.339866	0.354862	0.310107	0.213533	0.192671	0.335545	0.329053
9	3	alpha	MI	right	0.702532	0.395665	0.650451	0.726507	0.347	0.324911	0.360302	0.372222	0.601041	0.406905	0.425046	0.288167	0.246159	0.623763	0.617987	0.657793	0.391171	0.700439	0.600917	0.252169	0.337045	0.339712	0.490734	0.489636	0.393474	0.367722	0.341913	0.514461	0.521581	0.331165	0.320755	0.616462	0.461068	0.356341	0.463	0.260379	0.278443	0.280771	0.439232	0.556442	0.38877	0.288399	0.492034	0.466042	0.424422
9	3	beta	MI	right	0.487344	0.145991	0.531877	0.557804	0.167001	0.269835	0.198653	0.257838	0.368405	0.203615	0.33407	0.199591	0.294342	0.450366	0.420847	0.484641	0.163647	0.634628	0.601693	0.161744	0.229654	0.190437	0.224987	0.296329	0.362265	0.366623	0.309735	0.364144	0.427974	0.221639	0.161621	0.500936	0.400662	0.240534	0.347103	0.184743	0.169766	0.168137	0.322826	0.376626	0.25218	0.167476	0.223566	0.307204	0.234471
9	4	alpha	MI	right	0.684818	0.400773	0.68158	0.725754	0.364817	0.394451	0.412764	0.434837	0.577855	0.309232	0.512963	0.354953	0.314819	0.662667	0.684287	0.710885	0.420906	0.691825	0.613879	0.324584	0.405428	0.3795	0.415896	0.427722	0.479216	0.497139	0.45611	0.490796	0.597867	0.368343	0.373355	0.708511	0.475797	0.463025	0.456183	0.381151	0.351513	0.275203	0.605242	0.61837	0.393329	0.361022	0.490249	0.496891	0.474462
9	4	beta	MI	right	0.475515	0.139016	0.491749	0.510251	0.162655	0.227175	0.172016	0.210265	0.40897	0.192476	0.291728	0.203269	0.294266	0.504498	0.428875	0.4276	0.164789	0.624945	0.593821	0.201053	0.241222	0.206863	0.208848	0.259055	0.32644	0.396516	0.388702	0.451906	0.499379	0.219722	0.132965	0.498479	0.454196	0.273812	0.393178	0.202299	0.189749	0.158544	0.407773	0.475606	0.317809	0.166275	0.210082	0.306564	0.258743
8	2	alpha	MI	right	0.435827	0.298285	0.530366	0.480962	0.262093	0.318203	0.266384	0.327042	0.378426	0.29822	0.360667	0.23145	0.367742	0.514983	0.513392	0.816751	0.245004	0.709666	0.619497	0.291406	0.397093	0.30235	0.370654	0.267505	0.259712	0.519373	0.455402	0.318606	0.308023	0.39526	0.508104	0.73846	0.526244	0.522951	0.461871	0.569832	0.248319	0.23864	0.652614	0.518321	0.239016	0.220396	0.237033	0.488105	0.579978
8	2	beta	MI	right	0.253587	0.166769	0.281793	0.318691	0.249195	0.216308	0.167247	0.185606	0.330676	0.226628	0.254218	0.181732	0.239767	0.339593	0.298948	0.701783	0.153012	0.542588	0.442496	0.229977	0.254782	0.207658	0.245978	0.16475	0.210753	0.377253	0.449992	0.339846	0.288356	0.217105	0.273103	0.618429	0.503405	0.263809	0.341423	0.450564	0.166033	0.171582	0.427974	0.502005	0.222913	0.170733	0.209861	0.413963	0.361928
8	3	alpha	MI	right	0.509764	0.33877	0.509669	0.499482	0.257644	0.320628	0.272825	0.371826	0.30682	0.327702	0.414488	0.293744	0.385348	0.514653	0.505695	0.796015	0.250022	0.679706	0.652526	0.344409	0.397076	0.337497	0.419376	0.283801	0.313469	0.525146	0.474474	0.354398	0.40299	0.314228	0.485758	0.76237	0.562861	0.463281	0.449791	0.611518	0.240759	0.289246	0.603061	0.535674	0.245993	0.287385	0.251048	0.4605	0.421937
8	3	beta	MI	right	0.29552	0.121033	0.288709	0.36275	0.18532	0.256965	0.170143	0.198462	0.289431	0.244115	0.184524	0.207306	0.274081	0.37811	0.289381	0.706014	0.174958	0.547434	0.495111	0.204694	0.245368	0.167807	0.26653	0.175234	0.188572	0.394769	0.435837	0.310783	0.295562	0.240913	0.265001	0.658661	0.481901	0.302954	0.309531	0.477902	0.154116	0.19064	0.465159	0.506543	0.253415	0.200644	0.217952	0.383863	0.298703
8	4	alpha	MI	right	0.452628	0.234173	0.549894	0.459016	0.270225	0.283651	0.324878	0.293831	0.368941	0.362547	0.36391	0.238397	0.35467	0.600044	0.489306	0.768972	0.317592	0.652552	0.616365	0.339936	0.452609	0.254033	0.373427	0.278497	0.337041	0.538653	0.477088	0.389952	0.389169	0.396964	0.383217	0.739316	0.576602	0.508252	0.487356	0.55708	0.269154	0.20742	0.636271	0.565664	0.283971	0.262591	0.287305	0.541081	0.532548
8	4	beta	MI	right	0.327965	0.162049	0.405946	0.33203	0.239676	0.210656	0.187029	0.175868	0.372741	0.273006	0.241472	0.17197	0.297105	0.406299	0.309862	0.656998	0.16301	0.473949	0.409917	0.18521	0.239997	0.226816	0.209945	0.169582	0.214761	0.360488	0.435141	0.345686	0.303553	0.181166	0.198274	0.556201	0.484044	0.258763	0.402587	0.365453	0.22373	0.162361	0.377015	0.490075	0.268963	0.188301	0.211214	0.353399	0.309599
7	2	alpha	MI	right	0.691332	0.459685	0.604191	0.69341	0.323974	0.308025	0.568493	0.43928	0.673658	0.447703	0.312816	0.341656	0.575861	0.708534	0.671978	0.70114	0.393582	0.73693	0.506843	0.296007	0.381002	0.333003	0.488896	0.382216	0.296604	0.313703	0.576551	0.613044	0.540413	0.273176	0.462026	0.528212	0.432719	0.273022	0.336304	0.265187	0.393256	0.425195	0.354693	0.681896	0.515351	0.291103	0.356711	0.441956	0.26467
7	2	beta	MI	right	0.143997	0.165514	0.227964	0.18333	0.217876	0.192612	0.195488	0.237637	0.339199	0.283396	0.190043	0.233256	0.276753	0.308684	0.315037	0.345316	0.285004	0.533939	0.526793	0.193178	0.323379	0.205471	0.189204	0.288279	0.191817	0.400258	0.230645	0.191764	0.238362	0.266653	0.153812	0.334349	0.146409	0.261589	0.28085	0.148979	0.181066	0.14905	0.30425	0.292806	0.213211	0.136184	0.283348	0.511493	0.322326
7	3	alpha	MI	right	0.715803	0.505084	0.623934	0.663832	0.296291	0.248744	0.59339	0.436055	0.625704	0.399015	0.254455	0.305638	0.608558	0.724296	0.653629	0.784957	0.355865	0.767316	0.555547	0.25815	0.330561	0.349153	0.451746	0.323835	0.261816	0.323847	0.651374	0.683629	0.535909	0.265018	0.526563	0.548923	0.371595	0.261314	0.312735	0.269326	0.340456	0.371085	0.34376	0.645165	0.593063	0.335945	0.376314	0.374818	0.240641
7	3	beta	MI	right	0.184644	0.180705	0.234382	0.206127	0.216982	0.215151	0.230797	0.296867	0.322494	0.322027	0.211494	0.21303	0.302143	0.338788	0.301031	0.301525	0.269215	0.546327	0.539088	0.191916	0.303711	0.196425	0.137895	0.292645	0.182963	0.33311	0.280947	0.2226	0.197049	0.256223	0.154125	0.316102	0.183164	0.267923	0.302676	0.157361	0.188335	0.179134	0.315321	0.340721	0.223229	0.163911	0.264231	0.463545	0.344242
7	4	alpha	MI	right	0.765462	0.564679	0.639597	0.703928	0.351608	0.272324	0.571888	0.371745	0.639373	0.416309	0.265774	0.305785	0.613792	0.731499	0.69165	0.749587	0.390475	0.804859	0.573149	0.255368	0.34733	0.276243	0.480028	0.328461	0.247149	0.417118	0.619965	0.637869	0.602984	0.283635	0.552666	0.604347	0.3934	0.279966	0.312677	0.302968	0.351652	0.395562	0.458539	0.653881	0.542681	0.387008	0.405845	0.347701	0.285734
7	4	beta	MI	right	0.208623	0.167543	0.16441	0.150218	0.184596	0.254212	0.152601	0.175558	0.289476	0.24807	0.254633	0.190024	0.267866	0.274863	0.27888	0.372857	0.231056	0.536988	0.489269	0.182412	0.256058	0.157939	0.145334	0.217962	0.181712	0.374978	0.272039	0.213512	0.236428	0.27288	0.173195	0.442959	0.164261	0.27629	0.246448	0.169485	0.170011	0.166562	0.322391	0.340912	0.200365	0.147322	0.200963	0.45179	0.338667
67	2	alpha	MI	left	0.4019	0.205356	0.980067	0.378345	0.326847	0.237378	0.408644	0.199189	0.388796	0.395937	0.261701	0.26996	0.406801	0.600331	0.430973	0.640937	0.381707	0.599911	0.465246	0.258947	0.366586	0.378552	0.327015	0.221325	0.278415	0.482919	0.431179	0.395911	0.370799	0.203287	0.273717	0.516699	0.589299	0.454218	0.500035	0.432746	0.267082	0.313625	0.553541	0.496421	0.278706	0.230367	0.363713	0.345159	0.245976
67	2	beta	MI	left	0.412415	0.199188	0.945563	0.45422	0.209096	0.256807	0.270991	0.223889	0.315353	0.215654	0.291535	0.178478	0.289412	0.553996	0.428745	0.604677	0.392062	0.533442	0.439014	0.204373	0.332753	0.277466	0.294588	0.163479	0.26798	0.487834	0.416936	0.398308	0.365501	0.195892	0.225685	0.490269	0.522693	0.338838	0.4008	0.42045	0.182075	0.200166	0.479743	0.481195	0.339963	0.194111	0.437373	0.228773	0.267473
67	3	alpha	MI	left	0.45744	0.280292	0.959967	0.479542	0.260871	0.252135	0.389953	0.23862	0.369907	0.309085	0.338679	0.209974	0.334867	0.589329	0.527299	0.692354	0.391922	0.607927	0.5338	0.276305	0.36514	0.46306	0.356961	0.222705	0.242719	0.53942	0.515049	0.325273	0.346676	0.261858	0.316794	0.541925	0.59762	0.408897	0.58634	0.44001	0.243113	0.305721	0.61095	0.641833	0.277129	0.244642	0.442097	0.306085	0.289961
67	3	beta	MI	left	0.462814	0.2065	0.949968	0.477451	0.158634	0.22252	0.236424	0.271998	0.262294	0.222152	0.309985	0.234034	0.36063	0.544217	0.435827	0.626916	0.403089	0.567609	0.515013	0.167737	0.334531	0.297663	0.351263	0.191957	0.272996	0.503071	0.475437	0.431537	0.408895	0.16932	0.216346	0.527465	0.532742	0.317869	0.440159	0.443417	0.221392	0.155355	0.467554	0.551688	0.386827	0.211677	0.433014	0.198841	0.239162
67	4	alpha	MI	left	0.505882	0.268394	0.899031	0.534994	0.277044	0.285626	0.283922	0.266823	0.380188	0.239398	0.391832	0.242571	0.319831	0.595411	0.57401	0.683825	0.346446	0.594186	0.515035	0.262904	0.38619	0.402699	0.350068	0.28758	0.245053	0.596765	0.535849	0.418231	0.383216	0.253508	0.31302	0.572251	0.58954	0.459923	0.595888	0.44217	0.250507	0.287768	0.690396	0.658835	0.326505	0.232783	0.437565	0.349108	0.348647
67	4	beta	MI	left	0.494666	0.218877	0.90365	0.516387	0.233338	0.236541	0.207419	0.247273	0.276224	0.205885	0.291552	0.278752	0.377807	0.536708	0.446793	0.578827	0.371499	0.553415	0.486942	0.189915	0.317098	0.280803	0.310735	0.182547	0.220172	0.536055	0.509508	0.460689	0.378336	0.180297	0.222618	0.501064	0.578453	0.3321	0.479821	0.43856	0.199654	0.183308	0.453872	0.533904	0.351206	0.177666	0.443833	0.271249	0.270954
66	2	alpha	MI	left	0.755356	0.469526	0.569457	0.57658	0.25734	0.255181	0.466415	0.316183	0.289758	0.495008	0.32972	0.261	0.524584	0.714318	0.554691	0.753486	0.335792	0.469393	0.31884	0.338615	0.282571	0.355519	0.290907	0.444721	0.305838	0.466577	0.655698	0.577413	0.381016	0.269943	0.267802	0.499964	0.617374	0.278016	0.490147	0.466827	0.451431	0.358446	0.63824	0.710409	0.421086	0.239049	0.354584	0.496631	0.375876
66	2	beta	MI	left	0.547805	0.198512	0.563611	0.5839	0.260308	0.329015	0.440364	0.214574	0.306095	0.376503	0.415293	0.236416	0.415914	0.588003	0.524363	0.613987	0.199552	0.432099	0.315425	0.15744	0.16652	0.220571	0.256853	0.297101	0.291792	0.405868	0.526167	0.51163	0.418459	0.277833	0.130974	0.468232	0.435378	0.309127	0.395577	0.426981	0.315563	0.15789	0.485353	0.528638	0.387611	0.203063	0.330733	0.543907	0.46563
66	3	alpha	MI	left	0.81177	0.581678	0.685824	0.650375	0.305294	0.319457	0.404227	0.360488	0.345462	0.563163	0.332212	0.31397	0.631668	0.745787	0.605835	0.81872	0.453234	0.547149	0.403267	0.419827	0.302208	0.390978	0.361183	0.48224	0.31688	0.490155	0.717216	0.653884	0.48316	0.309851	0.317881	0.526987	0.631879	0.299307	0.510628	0.471414	0.435593	0.314328	0.618729	0.715858	0.536423	0.334342	0.519795	0.45196	0.368564
66	3	beta	MI	left	0.575152	0.217693	0.710368	0.612548	0.226381	0.349884	0.256787	0.243993	0.28832	0.324432	0.460116	0.269533	0.390746	0.557268	0.524778	0.622814	0.253213	0.498821	0.367799	0.17794	0.233187	0.239598	0.261599	0.274591	0.334826	0.447954	0.491402	0.511448	0.442506	0.180527	0.192684	0.443355	0.467938	0.31849	0.358123	0.370355	0.292808	0.136618	0.461612	0.465457	0.367393	0.227027	0.436555	0.396704	0.429758
66	4	alpha	MI	left	0.806196	0.55066	0.674154	0.715975	0.342737	0.267351	0.357248	0.312285	0.326497	0.450861	0.386518	0.358913	0.648466	0.7817	0.697833	0.787464	0.397114	0.65843	0.565149	0.359957	0.330771	0.307269	0.417377	0.361038	0.288231	0.584351	0.704623	0.637247	0.544698	0.286447	0.388829	0.683349	0.642011	0.392175	0.42659	0.535579	0.358462	0.282906	0.704573	0.720326	0.555523	0.354119	0.512526	0.338908	0.361012
66	4	beta	MI	left	0.552108	0.206383	0.723999	0.617102	0.18032	0.3475	0.22614	0.247978	0.297918	0.31852	0.472258	0.238289	0.400903	0.587543	0.543403	0.591652	0.237653	0.443566	0.42995	0.155587	0.26029	0.260618	0.221301	0.253478	0.346423	0.486074	0.545913	0.504378	0.45979	0.193568	0.142507	0.533663	0.446964	0.362608	0.440299	0.401045	0.327905	0.154693	0.493468	0.525751	0.365792	0.246994	0.451182	0.391675	0.451369
65	2	alpha	MI	left	0.604757	0.396284	0.302919	0.591578	0.380638	0.408263	0.304693	0.492711	0.39119	0.360053	0.434284	0.30896	0.348037	0.501487	0.572577	0.73459	0.42306	0.706223	0.279235	0.283113	0.419065	0.257928	0.293543	0.301406	0.311668	0.471158	0.337195	0.370057	0.421317	0.500592	0.441836	0.401179	0.316895	0.501958	0.370086	0.416633	0.41436	0.299819	0.593615	0.430275	0.325567	0.298411	0.325773	0.771959	0.394871
65	2	beta	MI	left	0.575158	0.209489	0.204368	0.740059	0.447406	0.455176	0.205563	0.594265	0.451474	0.434222	0.463642	0.261543	0.233943	0.203809	0.400698	0.497145	0.180381	0.695972	0.224947	0.475608	0.181537	0.350423	0.228169	0.220305	0.50965	0.219223	0.3508	0.262882	0.408746	0.373863	0.251572	0.348156	0.220831	0.370677	0.24986	0.348442	0.338036	0.22336	0.292936	0.290294	0.275365	0.261252	0.175348	0.645642	0.449882
65	3	alpha	MI	left	0.60053	0.333491	0.24424	0.633724	0.448429	0.388826	0.248944	0.413748	0.433197	0.395931	0.364679	0.265399	0.282575	0.41069	0.469899	0.652023	0.314534	0.644048	0.266919	0.230403	0.325833	0.25822	0.252013	0.274399	0.248469	0.386857	0.330705	0.325076	0.381351	0.395029	0.313016	0.377379	0.355456	0.409847	0.38952	0.373172	0.399294	0.260147	0.556337	0.439933	0.314354	0.27371	0.273348	0.634514	0.400379
65	3	beta	MI	left	0.481703	0.181018	0.256017	0.658848	0.394412	0.395152	0.2608	0.500594	0.399575	0.359847	0.364914	0.228137	0.265077	0.213397	0.30813	0.387759	0.162933	0.609368	0.196683	0.432377	0.166591	0.297192	0.197395	0.186337	0.441968	0.213236	0.316109	0.220652	0.280324	0.25052	0.178433	0.367227	0.177798	0.247511	0.253211	0.361462	0.357003	0.186902	0.240615	0.20987	0.199752	0.163123	0.266053	0.43568	0.353968
65	4	alpha	MI	left	0.49818	0.257494	0.287087	0.558197	0.449541	0.360098	0.285055	0.439453	0.45619	0.350343	0.359067	0.258861	0.30543	0.424283	0.577658	0.667479	0.396963	0.655285	0.250128	0.228138	0.380956	0.259515	0.261613	0.303082	0.321451	0.430203	0.273592	0.278064	0.33752	0.500314	0.322756	0.406077	0.396372	0.498855	0.412917	0.397946	0.423776	0.28884	0.602517	0.365111	0.273879	0.275535	0.384519	0.680111	0.335038
65	4	beta	MI	left	0.568595	0.207084	0.197335	0.701515	0.407027	0.413191	0.1986	0.511775	0.418574	0.277712	0.395801	0.221962	0.251292	0.221782	0.363695	0.468685	0.2195	0.666886	0.180566	0.362534	0.2176	0.310383	0.193416	0.15546	0.406673	0.20034	0.265406	0.20126	0.30838	0.355984	0.218112	0.370479	0.202139	0.361653	0.275957	0.368483	0.365797	0.188042	0.2746	0.21752	0.172879	0.16951	0.185052	0.527866	0.418577
63	2	alpha	MI	left	0.652024	0.454192	0.342028	0.55538	0.279487	0.24988	0.339011	0.232387	0.317024	0.2687	0.374643	0.299616	0.402789	0.562217	0.530468	0.797322	0.379389	0.697235	0.500648	0.193445	0.382983	0.281978	0.377153	0.291485	0.356568	0.499829	0.365306	0.416976	0.436558	0.407197	0.477883	0.54654	0.407268	0.410649	0.419247	0.438976	0.276365	0.305897	0.584332	0.425615	0.401078	0.303201	0.315387	0.719318	0.352261
63	2	beta	MI	left	0.379596	0.175631	0.205244	0.495637	0.238459	0.278904	0.200586	0.189697	0.270629	0.231349	0.277981	0.241415	0.324499	0.444629	0.370377	0.481557	0.219634	0.566614	0.366732	0.180005	0.220548	0.263158	0.263178	0.147175	0.212026	0.474323	0.406008	0.427941	0.388163	0.270576	0.159475	0.381725	0.374682	0.276905	0.379366	0.29307	0.149568	0.125568	0.377869	0.361498	0.292244	0.26133	0.17588	0.542047	0.310252
63	3	alpha	MI	left	0.692917	0.407283	0.329282	0.579381	0.262547	0.230541	0.317628	0.291985	0.266391	0.273415	0.431584	0.312467	0.460108	0.553033	0.491865	0.707452	0.290001	0.645364	0.475998	0.253174	0.290218	0.330488	0.382347	0.275794	0.361086	0.541728	0.426251	0.373454	0.379729	0.307883	0.314218	0.567681	0.508257	0.30667	0.512394	0.508484	0.295669	0.286627	0.603502	0.491153	0.340239	0.252342	0.345967	0.601476	0.252478
63	3	beta	MI	left	0.302855	0.15894	0.201215	0.43638	0.210608	0.23369	0.190117	0.172852	0.274147	0.209945	0.27922	0.223171	0.255385	0.385115	0.346453	0.499115	0.235341	0.605834	0.344462	0.186416	0.232463	0.229894	0.234189	0.209407	0.250975	0.435383	0.356859	0.339152	0.391936	0.303015	0.223047	0.329042	0.285374	0.303151	0.319497	0.288428	0.153195	0.173664	0.379961	0.327344	0.2493	0.229749	0.172408	0.551807	0.339103
63	4	alpha	MI	left	0.661773	0.459118	0.316761	0.591645	0.304991	0.256122	0.316519	0.262733	0.29171	0.287164	0.359596	0.406532	0.425361	0.507372	0.484825	0.72733	0.39488	0.667713	0.527383	0.263257	0.399443	0.337966	0.43982	0.345996	0.292451	0.564178	0.382469	0.40597	0.441776	0.380754	0.400909	0.536519	0.464384	0.386487	0.46923	0.469274	0.272886	0.280798	0.579995	0.472318	0.378348	0.317899	0.365459	0.667437	0.335008
63	4	beta	MI	left	0.375583	0.144021	0.16478	0.463419	0.191072	0.212228	0.162142	0.179003	0.246212	0.195853	0.227342	0.21735	0.286464	0.390424	0.331587	0.344976	0.208215	0.587271	0.390142	0.181421	0.210798	0.231673	0.287099	0.186877	0.259889	0.445955	0.349987	0.332832	0.348081	0.226694	0.150257	0.246512	0.251749	0.23756	0.342871	0.213522	0.166119	0.19087	0.316014	0.33206	0.25686	0.213827	0.157631	0.541842	0.326213
61	2	alpha	MI	left	0.702195	0.461346	0.631703	0.674558	0.294784	0.236427	0.287208	0.282793	0.557151	0.3	0.383573	0.327552	0.474993	0.635992	0.622932	0.709334	0.335421	0.752166	0.564099	0.280783	0.367037	0.249835	0.352242	0.31235	0.310475	0.545056	0.569085	0.569532	0.524772	0.315806	0.441202	0.577017	0.568644	0.395725	0.390558	0.260327	0.355078	0.211005	0.611416	0.639333	0.508883	0.343833	0.407327	0.387033	0.329945
61	2	beta	MI	left	0.576676	0.248003	0.537657	0.586534	0.177822	0.264484	0.168463	0.253001	0.488857	0.203582	0.337989	0.183844	0.37432	0.563285	0.505856	0.520294	0.17411	0.593976	0.421098	0.160154	0.222465	0.176185	0.264841	0.184644	0.272852	0.404351	0.45008	0.458211	0.427763	0.223887	0.189133	0.442698	0.518673	0.285504	0.395516	0.195577	0.254272	0.161854	0.464289	0.513097	0.380762	0.226649	0.275723	0.381019	0.390663
61	3	alpha	MI	left	0.702692	0.387765	0.658416	0.702176	0.271756	0.315132	0.300016	0.368384	0.605134	0.301356	0.481208	0.295277	0.445607	0.615739	0.64753	0.621119	0.334793	0.731839	0.519137	0.248148	0.333413	0.209208	0.370171	0.316518	0.407081	0.485734	0.528344	0.532444	0.551731	0.231892	0.37592	0.608315	0.483308	0.384456	0.301396	0.272143	0.307819	0.252607	0.590553	0.601737	0.487377	0.366446	0.433338	0.303165	0.32809
61	3	beta	MI	left	0.563145	0.182533	0.552973	0.602399	0.151943	0.260147	0.185128	0.274551	0.488637	0.238069	0.342704	0.232368	0.346607	0.522694	0.470758	0.532812	0.183743	0.636356	0.443679	0.187029	0.327648	0.180575	0.276912	0.186409	0.289002	0.420271	0.395161	0.491719	0.44551	0.281324	0.229551	0.484236	0.542768	0.322133	0.414035	0.195452	0.200119	0.191872	0.45978	0.464208	0.382403	0.232025	0.28104	0.387094	0.391244
61	4	alpha	MI	left	0.781686	0.479861	0.579663	0.731071	0.318757	0.306179	0.26853	0.265536	0.519634	0.306845	0.468816	0.327065	0.529592	0.656367	0.623963	0.68451	0.327916	0.755805	0.554297	0.251992	0.326918	0.25478	0.338127	0.294844	0.413608	0.503366	0.556618	0.566051	0.545165	0.260146	0.449367	0.608482	0.449712	0.392273	0.396119	0.245793	0.238809	0.267595	0.595504	0.598268	0.493318	0.356245	0.39407	0.40404	0.408967
61	4	beta	MI	left	0.56887	0.209341	0.554326	0.606209	0.150635	0.270696	0.187472	0.270853	0.484796	0.209015	0.396155	0.132927	0.320475	0.506254	0.520791	0.530881	0.172198	0.611085	0.451654	0.180592	0.241875	0.171081	0.238542	0.146954	0.312082	0.343363	0.427158	0.47668	0.472733	0.258767	0.169099	0.489909	0.535591	0.362663	0.421362	0.190774	0.215071	0.181302	0.45057	0.515077	0.346803	0.195676	0.299628	0.373638	0.406586
60	2	alpha	MI	left	0.748078	0.470924	0.657951	0.681872	0.367091	0.287733	0.287661	0.481838	0.421377	0.245974	0.277246	0.573106	0.668561	0.635893	0.464298	0.72029	0.434585	0.675689	0.620396	0.375401	0.359162	0.445226	0.331343	0.245243	0.288167	0.668161	0.662181	0.594394	0.472512	0.271822	0.378288	0.643476	0.666166	0.456822	0.444121	0.271097	0.220123	0.207126	0.625647	0.615813	0.47525	0.28061	0.466272	0.304743	0.302465
60	2	beta	MI	left	0.538003	0.208411	0.535179	0.607401	0.177308	0.242682	0.232257	0.234597	0.460279	0.171685	0.331202	0.224916	0.303559	0.43517	0.475859	0.571511	0.177068	0.596385	0.530659	0.202131	0.285448	0.206939	0.21595	0.253381	0.342726	0.408763	0.361876	0.37518	0.453064	0.198397	0.228873	0.581291	0.587155	0.351107	0.33345	0.179112	0.165888	0.178962	0.41956	0.379883	0.286141	0.246193	0.353424	0.23166	0.387383
60	3	alpha	MI	left	0.738516	0.491731	0.663849	0.707762	0.412274	0.290523	0.35118	0.487182	0.477599	0.269021	0.359669	0.556006	0.613289	0.644081	0.521478	0.742134	0.427164	0.742988	0.657301	0.360999	0.397848	0.436382	0.356946	0.225619	0.358805	0.682527	0.665072	0.621948	0.513309	0.314967	0.475665	0.686466	0.585553	0.408723	0.422922	0.279717	0.229408	0.285956	0.62225	0.626414	0.496024	0.381549	0.45988	0.291242	0.351842
60	3	beta	MI	left	0.619285	0.2024	0.544468	0.643962	0.208703	0.266913	0.143946	0.288964	0.382657	0.178245	0.362508	0.20535	0.236215	0.310835	0.45144	0.493737	0.224596	0.662185	0.530421	0.171446	0.223114	0.242308	0.197187	0.256346	0.393496	0.324281	0.262088	0.280656	0.423736	0.200145	0.194733	0.55328	0.522388	0.363829	0.293636	0.224665	0.178373	0.216542	0.373037	0.32837	0.255091	0.186303	0.346565	0.255653	0.374435
60	4	alpha	MI	left	0.846867	0.625041	0.704545	0.812712	0.553708	0.44969	0.394205	0.495712	0.48173	0.387849	0.546431	0.359282	0.355987	0.405862	0.47882	0.797342	0.533285	0.799582	0.724065	0.492671	0.416297	0.449066	0.430284	0.403531	0.541329	0.404969	0.409749	0.40973	0.434762	0.417797	0.595149	0.795681	0.740934	0.42188	0.428304	0.461719	0.431107	0.491826	0.455892	0.466515	0.410981	0.362993	0.5845	0.40656	0.418362
60	4	beta	MI	left	0.734688	0.424047	0.639991	0.748244	0.429008	0.375441	0.41424	0.511548	0.449128	0.420856	0.590135	0.388209	0.40739	0.437828	0.441066	0.658414	0.425436	0.762244	0.695459	0.395567	0.404346	0.441175	0.40208	0.50111	0.604799	0.42485	0.427737	0.426368	0.4431	0.366347	0.431733	0.719988	0.716933	0.399223	0.421286	0.4628	0.385235	0.482927	0.409212	0.43584	0.393349	0.360691	0.490521	0.37805	0.367668
59	2	alpha	MI	left	0.802437	0.54876	0.668506	0.804827	0.577288	0.42712	0.391955	0.548394	0.381258	0.456698	0.611043	0.300155	0.336682	0.301144	0.314303	0.70232	0.484281	0.817887	0.72986	0.46451	0.325422	0.491825	0.457539	0.509632	0.626153	0.273344	0.343636	0.311947	0.311775	0.400365	0.560284	0.730389	0.649949	0.277471	0.380153	0.587357	0.443222	0.595376	0.242899	0.282791	0.324555	0.334261	0.575612	0.425137	0.386599
59	2	beta	MI	left	0.754561	0.417186	0.432095	0.801281	0.563348	0.302783	0.292651	0.561472	0.333428	0.526362	0.656517	0.335981	0.401132	0.329966	0.253595	0.588182	0.295334	0.795937	0.734051	0.393594	0.240212	0.468249	0.437644	0.594721	0.661139	0.30701	0.418833	0.392429	0.292876	0.220731	0.433234	0.561605	0.533209	0.221561	0.271764	0.437768	0.364632	0.501065	0.21972	0.266334	0.301596	0.304149	0.43636	0.235421	0.197428
59	3	alpha	MI	left	0.852689	0.620583	0.752509	0.859998	0.630012	0.431236	0.401747	0.633044	0.39052	0.550553	0.650543	0.313903	0.367331	0.341807	0.291606	0.771432	0.582528	0.875411	0.7759	0.511664	0.326456	0.546682	0.502004	0.598468	0.679897	0.267777	0.336356	0.396996	0.334907	0.427987	0.652803	0.772554	0.711533	0.302874	0.437585	0.614596	0.505381	0.625448	0.291719	0.308596	0.394025	0.3814	0.670186	0.455049	0.399261
59	3	beta	MI	left	0.803774	0.474323	0.495272	0.821624	0.63296	0.42962	0.411011	0.649739	0.470334	0.609079	0.722937	0.435966	0.495464	0.449595	0.376425	0.648368	0.368867	0.851352	0.807893	0.502346	0.321114	0.573946	0.567494	0.691111	0.732009	0.386415	0.500329	0.50622	0.418903	0.242612	0.505397	0.619574	0.564409	0.276183	0.361777	0.501795	0.464675	0.558832	0.265455	0.362548	0.393873	0.376554	0.484944	0.313142	0.259594
59	4	alpha	MI	left	0.77229	0.406122	0.573162	0.756836	0.376168	0.295396	0.270627	0.303021	0.47536	0.32163	0.437913	0.341826	0.478256	0.606881	0.624039	0.617953	0.360013	0.774924	0.619199	0.28976	0.343843	0.216825	0.308935	0.332478	0.417492	0.462711	0.513329	0.510091	0.529427	0.255208	0.40775	0.613237	0.42545	0.361688	0.368475	0.273317	0.334993	0.255292	0.549801	0.632294	0.44267	0.288649	0.378932	0.280621	0.26107
59	4	beta	MI	left	0.575469	0.134468	0.199077	0.588388	0.174544	0.248337	0.199692	0.194691	0.335265	0.190241	0.287135	0.265206	0.31164	0.378658	0.415198	0.436206	0.171592	0.610702	0.486702	0.210797	0.298315	0.192938	0.204478	0.184283	0.259893	0.418935	0.383928	0.367221	0.379367	0.301742	0.152313	0.37595	0.378458	0.26149	0.414271	0.172232	0.202741	0.167327	0.341912	0.33356	0.25262	0.188777	0.156816	0.302051	0.341566
58	2	alpha	MI	left	0.421541	0.243769	0.807967	0.576489	0.265679	0.308284	0.796079	0.623848	0.595693	0.337623	0.469377	0.312445	0.274959	0.632939	0.593174	0.758352	0.215063	0.728025	0.604389	0.308507	0.21801	0.712641	0.505554	0.307962	0.361625	0.439548	0.322522	0.374896	0.508737	0.247195	0.451185	0.640966	0.530462	0.253625	0.428537	0.343493	0.299123	0.266774	0.545064	0.415198	0.301473	0.347268	0.325444	0.409197	0.316938
58	2	beta	MI	left	0.505969	0.14058	0.729907	0.640204	0.186605	0.320006	0.699439	0.666882	0.571883	0.238525	0.446457	0.199584	0.20556	0.515721	0.570483	0.494578	0.204078	0.65107	0.485351	0.214044	0.195494	0.6341	0.513438	0.20606	0.392243	0.361057	0.349984	0.387304	0.5119	0.224501	0.196798	0.569572	0.436198	0.237938	0.180178	0.232283	0.247842	0.204235	0.400881	0.396989	0.263248	0.232315	0.336703	0.387354	0.323386
58	3	alpha	MI	left	0.47407	0.323644	0.646163	0.564146	0.241675	0.237179	0.628635	0.565366	0.659814	0.342057	0.3576	0.246717	0.333921	0.722425	0.658861	0.756904	0.268755	0.728627	0.645961	0.34623	0.277222	0.731082	0.502785	0.238609	0.248761	0.461772	0.466942	0.50927	0.499941	0.2981	0.466124	0.666938	0.611275	0.30869	0.466508	0.406885	0.248629	0.226792	0.508816	0.51753	0.431592	0.401906	0.254307	0.416151	0.373649
58	3	beta	MI	left	0.390894	0.193306	0.53599	0.554055	0.219508	0.287804	0.515734	0.563486	0.489278	0.335089	0.366903	0.207189	0.330953	0.573071	0.495688	0.528105	0.223646	0.623623	0.570683	0.1587	0.224719	0.620674	0.499505	0.173522	0.398369	0.4483	0.428918	0.420881	0.501944	0.287489	0.228259	0.534401	0.362356	0.290792	0.231671	0.32111	0.213758	0.231679	0.40097	0.363948	0.334339	0.320176	0.173656	0.497764	0.315583
58	4	alpha	MI	left	0.562325	0.311336	0.411083	0.562582	0.244438	0.2471	0.407696	0.565622	0.634882	0.255405	0.362467	0.256274	0.266536	0.591663	0.63975	0.698154	0.245333	0.714313	0.644875	0.329055	0.25062	0.71159	0.489278	0.226655	0.290999	0.404272	0.380156	0.3947	0.488178	0.271033	0.423334	0.638206	0.583507	0.279907	0.427493	0.314969	0.220559	0.262203	0.490387	0.494872	0.344097	0.311174	0.240947	0.481634	0.296268
58	4	beta	MI	left	0.439614	0.193869	0.294555	0.59177	0.162855	0.329384	0.283349	0.591663	0.479068	0.263902	0.35953	0.203419	0.278772	0.481643	0.471803	0.589191	0.312358	0.627392	0.575461	0.136378	0.316138	0.619107	0.464915	0.170132	0.326441	0.451295	0.388105	0.401333	0.462764	0.317717	0.219778	0.577338	0.415637	0.316279	0.216157	0.274895	0.21953	0.208512	0.418134	0.366011	0.299908	0.275133	0.215676	0.481334	0.309171
57	2	alpha	MI	left	0.793031	0.530589	0.359822	0.715079	0.44793	0.374975	0.367356	0.369761	0.326753	0.295983	0.392452	0.388266	0.385903	0.476407	0.448435	0.732608	0.296768	0.720112	0.673348	0.440288	0.307555	0.331108	0.278318	0.300621	0.385361	0.428926	0.365455	0.39333	0.427749	0.283277	0.454112	0.633438	0.643358	0.298511	0.301041	0.348448	0.311662	0.322221	0.414012	0.386738	0.378636	0.387447	0.309561	0.43144	0.315899
57	2	beta	MI	left	0.71698	0.326809	0.311624	0.732063	0.376969	0.234191	0.302295	0.351283	0.357329	0.324607	0.389631	0.266886	0.370078	0.480279	0.400088	0.540451	0.268952	0.662611	0.660397	0.286923	0.280228	0.289766	0.327589	0.32775	0.432361	0.362873	0.438271	0.451852	0.388507	0.274345	0.303154	0.536833	0.443286	0.273467	0.302377	0.262984	0.326548	0.311891	0.345439	0.448371	0.398494	0.300252	0.280353	0.394717	0.331244
57	3	alpha	MI	left	0.724053	0.488374	0.410082	0.72499	0.395815	0.344537	0.407343	0.399923	0.472791	0.329033	0.499846	0.341856	0.452109	0.583106	0.645524	0.755124	0.324786	0.753887	0.693606	0.433935	0.322936	0.306638	0.302374	0.312669	0.393021	0.454196	0.421984	0.43765	0.511391	0.348889	0.491022	0.71578	0.714873	0.348796	0.361473	0.299547	0.234115	0.294474	0.521404	0.462094	0.395117	0.368488	0.356355	0.545133	0.356424
57	3	beta	MI	left	0.662662	0.209224	0.191884	0.719898	0.240616	0.254222	0.189426	0.259108	0.33797	0.17138	0.306824	0.201249	0.272979	0.412245	0.38842	0.53394	0.199451	0.622131	0.602969	0.219697	0.205536	0.177418	0.195095	0.202219	0.292294	0.327163	0.400538	0.381393	0.338767	0.277891	0.199104	0.533903	0.488813	0.27845	0.337274	0.16965	0.25915	0.169169	0.354899	0.482317	0.332034	0.209074	0.184484	0.384104	0.30964
57	4	alpha	MI	left	0.809511	0.557329	0.374273	0.743643	0.396286	0.300203	0.368966	0.400066	0.531487	0.365898	0.494724	0.316627	0.523916	0.685788	0.654038	0.755	0.308104	0.766266	0.612485	0.393613	0.304201	0.36523	0.416569	0.339746	0.448409	0.359854	0.449773	0.559473	0.59684	0.27157	0.512269	0.632923	0.647427	0.270895	0.382934	0.334691	0.362751	0.37366	0.421599	0.495247	0.498055	0.462296	0.315546	0.517096	0.318549
57	4	beta	MI	left	0.650489	0.283321	0.228293	0.67221	0.24319	0.236505	0.230905	0.245891	0.342983	0.199282	0.220337	0.176656	0.267224	0.341632	0.32775	0.596327	0.29949	0.589343	0.556587	0.222663	0.305796	0.214246	0.212963	0.21963	0.244487	0.200771	0.34772	0.345218	0.317168	0.282291	0.222314	0.539012	0.536352	0.288642	0.320254	0.213025	0.245966	0.218966	0.271905	0.444318	0.379396	0.223845	0.273224	0.39763	0.30391
56	2	alpha	MI	left	0.810993	0.649319	0.509466	0.767987	0.538609	0.343542	0.271945	0.326964	0.352654	0.340992	0.415935	0.391627	0.412757	0.449282	0.376618	0.797305	0.339972	0.807472	0.706023	0.408516	0.293616	0.368925	0.298825	0.300566	0.364218	0.483937	0.454	0.391661	0.346296	0.330072	0.590503	0.690777	0.561862	0.328346	0.427406	0.315419	0.300931	0.329732	0.507871	0.522563	0.398452	0.321848	0.343742	0.320864	0.322552
56	2	beta	MI	left	0.649006	0.342981	0.600807	0.679466	0.317658	0.223866	0.269401	0.321003	0.304329	0.237264	0.439624	0.206879	0.219856	0.320172	0.340135	0.632776	0.319611	0.654673	0.598602	0.272912	0.257181	0.249622	0.246894	0.28177	0.434641	0.297052	0.292972	0.303198	0.281069	0.237498	0.329228	0.583857	0.53988	0.275922	0.303622	0.337487	0.267643	0.324565	0.335979	0.344617	0.291404	0.255069	0.435449	0.259787	0.291163
56	3	alpha	MI	left	0.852875	0.641948	0.483259	0.802016	0.59532	0.318831	0.334698	0.369417	0.450659	0.297202	0.425962	0.480057	0.604117	0.644888	0.516038	0.759104	0.362255	0.842133	0.746354	0.303364	0.354583	0.407252	0.405592	0.263015	0.419027	0.546461	0.600563	0.610069	0.514666	0.305603	0.567748	0.724637	0.419377	0.375211	0.462238	0.342158	0.302593	0.323574	0.5491	0.63658	0.582466	0.389108	0.395056	0.290916	0.507192
56	3	beta	MI	left	0.599274	0.245076	0.489592	0.652699	0.206209	0.260025	0.158867	0.177586	0.441095	0.205583	0.378574	0.225875	0.327429	0.547383	0.507738	0.565344	0.197235	0.620658	0.564486	0.161677	0.303339	0.211134	0.249579	0.163591	0.308606	0.42529	0.442948	0.518172	0.450106	0.217594	0.241019	0.565322	0.43045	0.364057	0.425268	0.20901	0.219795	0.193594	0.497196	0.496822	0.369802	0.237697	0.311546	0.291342	0.430104
56	4	alpha	MI	left	0.79287	0.600576	0.390575	0.77697	0.488554	0.306314	0.262052	0.287682	0.403505	0.249865	0.375147	0.403641	0.553846	0.622225	0.548659	0.785194	0.215864	0.787652	0.698138	0.279576	0.342565	0.345613	0.300097	0.25371	0.325623	0.516642	0.622163	0.635775	0.486957	0.187826	0.543595	0.695965	0.40176	0.358912	0.475082	0.240203	0.278108	0.227376	0.548246	0.672698	0.537366	0.334694	0.283419	0.292741	0.515616
56	4	beta	MI	left	0.558085	0.229422	0.509467	0.612868	0.224092	0.304986	0.207983	0.213869	0.46569	0.233821	0.370876	0.238158	0.293829	0.499137	0.506129	0.503327	0.192845	0.608529	0.506389	0.206725	0.258032	0.218445	0.247119	0.176113	0.282591	0.421346	0.439145	0.487813	0.428835	0.308016	0.236266	0.516437	0.480501	0.342808	0.428732	0.237965	0.174511	0.177242	0.474989	0.490151	0.360973	0.235158	0.337061	0.332822	0.479751
55	2	alpha	MI	left	0.547092	0.370662	0.458844	0.494742	0.288143	0.251948	0.295603	0.305688	0.404106	0.31536	0.348381	0.279384	0.363727	0.511706	0.560456	0.677492	0.362629	0.616787	0.59809	0.282502	0.362428	0.26749	0.313337	0.265634	0.358858	0.474794	0.467724	0.46453	0.517871	0.271211	0.276336	0.503957	0.538489	0.377195	0.368966	0.300345	0.328803	0.243345	0.537364	0.577297	0.424918	0.32158	0.407206	0.390357	0.327516
55	2	beta	MI	left	0.433219	0.207046	0.392458	0.423814	0.22005	0.246953	0.188364	0.207055	0.421261	0.255922	0.340438	0.225123	0.338812	0.48344	0.449498	0.607373	0.163799	0.440582	0.552042	0.160197	0.250573	0.213914	0.182511	0.203399	0.31367	0.427738	0.468117	0.455537	0.444345	0.236572	0.171687	0.487404	0.503122	0.348513	0.440206	0.225322	0.286596	0.184744	0.488173	0.519284	0.3448	0.266106	0.315438	0.353093	0.338454
55	3	alpha	MI	left	0.608461	0.297926	0.61772	0.620215	0.28297	0.3063	0.281577	0.349145	0.493702	0.245469	0.43654	0.246226	0.304119	0.597694	0.628925	0.651884	0.311493	0.550335	0.584999	0.259981	0.335706	0.213002	0.263004	0.219596	0.258373	0.447428	0.478549	0.548149	0.483796	0.2626	0.260939	0.549058	0.530991	0.375187	0.386693	0.266569	0.292418	0.207657	0.564249	0.588068	0.408154	0.263839	0.418921	0.326792	0.405522
55	3	beta	MI	left	0.532324	0.239295	0.481237	0.646407	0.19434	0.286868	0.173366	0.314098	0.477983	0.258212	0.420789	0.231198	0.34682	0.595788	0.562078	0.613646	0.210111	0.50658	0.600243	0.200467	0.304074	0.184657	0.175018	0.19394	0.314082	0.45952	0.506478	0.441848	0.441495	0.295896	0.17983	0.505756	0.509081	0.326583	0.449834	0.208853	0.273537	0.154741	0.493068	0.555479	0.322291	0.212038	0.321078	0.372948	0.363852
55	4	alpha	MI	left	0.651535	0.33466	0.645618	0.648843	0.26778	0.239926	0.300691	0.316495	0.544131	0.29975	0.331241	0.202996	0.397244	0.631198	0.624672	0.637737	0.360834	0.596289	0.557478	0.285124	0.306307	0.212342	0.31556	0.25662	0.338126	0.377119	0.486462	0.48013	0.515252	0.228353	0.253754	0.470974	0.565795	0.306854	0.390262	0.241441	0.307007	0.22237	0.489182	0.614462	0.354731	0.274089	0.457741	0.351221	0.313233
55	4	beta	MI	left	0.52908	0.217776	0.524137	0.624725	0.196536	0.291246	0.158004	0.327846	0.515478	0.227219	0.397257	0.207087	0.287731	0.559021	0.553077	0.581075	0.181252	0.495183	0.551267	0.171511	0.284263	0.201873	0.241711	0.232691	0.297524	0.388509	0.450103	0.444883	0.472035	0.225564	0.214504	0.505042	0.514201	0.324875	0.412785	0.199726	0.350221	0.156261	0.461657	0.584493	0.351833	0.247129	0.325416	0.323052	0.362196
54	2	alpha	MI	left	0.83449	0.729328	0.718089	0.743692	0.501247	0.396929	0.300888	0.403783	0.444261	0.311464	0.368412	0.29928	0.563482	0.661092	0.736633	0.868692	0.517639	0.775168	0.706637	0.476873	0.271006	0.33311	0.33241	0.284009	0.381163	0.425835	0.530269	0.547363	0.685619	0.447809	0.59119	0.667021	0.640156	0.258735	0.295321	0.318218	0.302956	0.310952	0.520739	0.613223	0.553544	0.56008	0.477256	0.347834	0.321835
54	2	beta	MI	left	0.477092	0.166994	0.466206	0.602178	0.225368	0.209128	0.206668	0.331734	0.370253	0.183371	0.404633	0.157137	0.175599	0.225113	0.470035	0.34617	0.196675	0.654805	0.572551	0.171362	0.242826	0.243769	0.192804	0.321126	0.432102	0.243106	0.179122	0.187857	0.466318	0.197323	0.205294	0.440192	0.272117	0.258927	0.199929	0.206467	0.184662	0.218263	0.347803	0.255652	0.206136	0.287227	0.35271	0.218533	0.271815
54	3	alpha	MI	left	0.797366	0.65803	0.683595	0.652818	0.401951	0.46902	0.353333	0.37904	0.431922	0.33712	0.302392	0.331271	0.606907	0.711051	0.620031	0.882239	0.425865	0.721568	0.659938	0.541794	0.301412	0.313926	0.288303	0.242876	0.28887	0.481251	0.535405	0.548836	0.567555	0.343524	0.564339	0.638287	0.69838	0.331085	0.3631	0.324664	0.297791	0.285902	0.564446	0.624375	0.543229	0.44485	0.402568	0.369929	0.36062
54	3	beta	MI	left	0.415628	0.178419	0.517503	0.558105	0.238211	0.214569	0.210283	0.303786	0.338444	0.218483	0.368812	0.202951	0.173053	0.250033	0.435981	0.355013	0.212744	0.679025	0.659544	0.208897	0.347284	0.248927	0.199197	0.451565	0.456691	0.325727	0.252484	0.25042	0.48417	0.222471	0.198472	0.490663	0.285988	0.257001	0.236747	0.179493	0.202117	0.22212	0.336754	0.228316	0.185591	0.248376	0.351868	0.19436	0.226425
54	4	alpha	MI	left	0.780402	0.677859	0.621189	0.657168	0.441342	0.412564	0.341656	0.372166	0.360692	0.333824	0.371749	0.301962	0.501859	0.596217	0.63474	0.876019	0.381605	0.709163	0.697642	0.436453	0.349811	0.282495	0.321898	0.28647	0.386698	0.454059	0.449983	0.454883	0.598663	0.389129	0.551892	0.678021	0.618506	0.399766	0.356562	0.407006	0.315317	0.327889	0.525067	0.536771	0.480702	0.495608	0.344257	0.344186	0.371242
54	4	beta	MI	left	0.449644	0.21662	0.433555	0.55516	0.198383	0.230333	0.170943	0.304182	0.377589	0.204471	0.402893	0.142765	0.202372	0.275313	0.480507	0.375282	0.186262	0.614785	0.588442	0.15226	0.206671	0.179538	0.173757	0.392906	0.438108	0.273833	0.184908	0.180962	0.444081	0.235644	0.205142	0.520597	0.298865	0.254904	0.239273	0.222703	0.20578	0.192684	0.350299	0.209666	0.166027	0.288756	0.300225	0.3145	0.321887
52	2	alpha	MI	left	0.628953	0.410515	0.568365	0.695441	0.284066	0.248829	0.571786	0.36827	0.261971	0.23697	0.456111	0.268611	0.248536	0.258656	0.380989	0.613253	0.304223	0.708174	0.565933	0.237156	0.288164	0.285579	0.254002	0.253214	0.451155	0.323955	0.329723	0.288447	0.298038	0.290707	0.370946	0.564846	0.445149	0.28033	0.345124	0.293056	0.179929	0.373189	0.368218	0.366128	0.33353	0.210891	0.416806	0.269598	0.259884
52	2	beta	MI	left	0.441045	0.214442	0.474208	0.56554	0.155262	0.271772	0.454739	0.29811	0.289451	0.202075	0.367613	0.187084	0.22493	0.266426	0.36763	0.469861	0.211198	0.636829	0.53768	0.201745	0.205491	0.17932	0.209067	0.245812	0.44984	0.204917	0.187339	0.232603	0.297026	0.231469	0.181668	0.461102	0.338535	0.237313	0.271093	0.239792	0.215672	0.288851	0.294957	0.233477	0.21838	0.229166	0.432145	0.253296	0.427212
52	3	alpha	MI	left	0.75003	0.58845	0.54887	0.779449	0.486952	0.3529	0.537086	0.455347	0.391889	0.357717	0.558301	0.329995	0.361691	0.406656	0.413946	0.755443	0.379959	0.79233	0.704117	0.417417	0.367196	0.324724	0.372405	0.381626	0.512031	0.352624	0.362032	0.387802	0.390772	0.369341	0.574943	0.680218	0.599658	0.371082	0.338428	0.409707	0.322345	0.471617	0.332296	0.358594	0.375669	0.347466	0.459181	0.399376	0.386677
52	3	beta	MI	left	0.584387	0.299257	0.343383	0.627502	0.266206	0.223901	0.339905	0.292451	0.303052	0.218349	0.421838	0.195336	0.235669	0.235607	0.282656	0.509821	0.248667	0.723441	0.604511	0.226871	0.248629	0.223309	0.294765	0.347784	0.529425	0.224662	0.239704	0.27807	0.288863	0.235679	0.269333	0.508547	0.423523	0.23656	0.251362	0.26554	0.231039	0.31647	0.246659	0.25169	0.245346	0.223001	0.337729	0.305893	0.285648
52	4	alpha	MI	left	0.679174	0.412313	0.250999	0.645632	0.261905	0.18712	0.241351	0.229845	0.426524	0.256326	0.329685	0.290976	0.410669	0.494163	0.485037	0.596842	0.260941	0.708123	0.507279	0.224006	0.262804	0.287842	0.302391	0.218328	0.306143	0.413718	0.457684	0.476723	0.495033	0.349654	0.317437	0.478406	0.549409	0.345588	0.401476	0.265555	0.283703	0.268043	0.517629	0.531961	0.433876	0.314644	0.243619	0.482897	0.378814
52	4	beta	MI	left	0.494288	0.184719	0.148836	0.556144	0.157611	0.24116	0.149397	0.133321	0.338566	0.176354	0.321309	0.196493	0.262962	0.333683	0.362574	0.449705	0.229219	0.626043	0.507341	0.140821	0.235098	0.229088	0.141546	0.178435	0.326528	0.30191	0.249157	0.25963	0.360646	0.32845	0.165196	0.446971	0.437876	0.327789	0.391153	0.174328	0.230884	0.146296	0.418964	0.34798	0.252888	0.227278	0.166795	0.474163	0.474066
51	2	alpha	MI	left	0.600196	0.34113	0.4022	0.620327	0.331643	0.304604	0.397732	0.404932	0.581385	0.284252	0.440003	0.272509	0.421471	0.635504	0.614602	0.624986	0.254162	0.648414	0.609567	0.28008	0.249601	0.257488	0.280029	0.224062	0.348094	0.419737	0.474853	0.451253	0.5046	0.356176	0.30891	0.609556	0.489248	0.364131	0.42435	0.239884	0.276079	0.30116	0.54557	0.550044	0.349059	0.279272	0.249028	0.473055	0.394702
51	2	beta	MI	left	0.427319	0.183509	0.350407	0.515054	0.215376	0.354606	0.343483	0.380221	0.437984	0.205037	0.327075	0.183543	0.22695	0.420626	0.458918	0.422743	0.188597	0.564909	0.506832	0.162001	0.195123	0.178155	0.153247	0.200963	0.235962	0.284422	0.326645	0.228189	0.263641	0.277725	0.173161	0.59604	0.542154	0.280927	0.451719	0.323069	0.156662	0.164346	0.353214	0.435663	0.205099	0.164572	0.159815	0.434808	0.288212
51	3	alpha	MI	left	0.652751	0.33311	0.388755	0.628948	0.325041	0.231256	0.391336	0.298593	0.479994	0.259206	0.40249	0.343786	0.510626	0.59264	0.653282	0.533475	0.239284	0.646194	0.587728	0.221191	0.239532	0.220087	0.269316	0.266294	0.284729	0.510126	0.541892	0.478966	0.547531	0.273185	0.300689	0.538867	0.474218	0.266737	0.38695	0.247531	0.293997	0.27858	0.510119	0.529707	0.418074	0.313302	0.218289	0.47533	0.363733
51	3	beta	MI	left	0.501206	0.213215	0.256808	0.542612	0.180387	0.255674	0.250778	0.293778	0.419315	0.196193	0.262341	0.199039	0.315931	0.47553	0.496856	0.447571	0.250916	0.615241	0.535644	0.179375	0.252731	0.218087	0.192239	0.18747	0.191821	0.362243	0.345971	0.309332	0.354396	0.29947	0.186649	0.570822	0.590404	0.29775	0.456666	0.304655	0.16503	0.161046	0.386325	0.428174	0.206039	0.194626	0.210206	0.513393	0.339358
51	4	alpha	MI	left	0.653458	0.298147	0.355576	0.613256	0.290302	0.290057	0.339205	0.32964	0.511088	0.273362	0.399638	0.325258	0.509048	0.611629	0.579246	0.521839	0.196689	0.682872	0.569173	0.287654	0.207961	0.277891	0.292277	0.234755	0.325696	0.528042	0.537217	0.460473	0.497155	0.340809	0.276298	0.535978	0.542022	0.342845	0.466376	0.279002	0.285253	0.257928	0.556475	0.545769	0.400539	0.277042	0.194413	0.463599	0.376483
51	4	beta	MI	left	0.535225	0.181487	0.28255	0.549934	0.205545	0.224941	0.283273	0.214086	0.378352	0.216641	0.265695	0.193148	0.366016	0.492926	0.4001	0.405769	0.174457	0.558972	0.485738	0.156899	0.177655	0.221057	0.180766	0.144162	0.202472	0.331316	0.388949	0.326556	0.288297	0.325013	0.180775	0.494466	0.519752	0.321075	0.457558	0.234405	0.174779	0.166264	0.327114	0.391526	0.236879	0.186432	0.169613	0.458417	0.336751
50	2	alpha	MI	left	0.605816	0.388682	0.586877	0.608826	0.249745	0.27957	0.271998	0.304529	0.496789	0.315764	0.285331	0.281402	0.433746	0.608132	0.531043	0.62771	0.280215	0.610671	0.601338	0.239742	0.325778	0.368728	0.310902	0.214922	0.255122	0.480389	0.470235	0.446877	0.388468	0.233514	0.334263	0.498068	0.507763	0.278874	0.46834	0.276164	0.343633	0.236317	0.514404	0.58538	0.455129	0.28393	0.34175	0.287692	0.265609
50	2	beta	MI	left	0.427289	0.168219	0.549037	0.557456	0.208384	0.282447	0.182657	0.279014	0.457097	0.201194	0.253925	0.142864	0.245387	0.467911	0.412374	0.38877	0.130458	0.544527	0.446033	0.181	0.211765	0.170845	0.233135	0.166388	0.22661	0.292931	0.285962	0.359218	0.302893	0.269878	0.17616	0.396956	0.441878	0.268246	0.377438	0.229084	0.184696	0.158087	0.381909	0.378476	0.26105	0.159739	0.299148	0.37787	0.315046
50	3	alpha	MI	left	0.615039	0.37157	0.608712	0.646733	0.322981	0.337888	0.303269	0.280095	0.513187	0.366647	0.383005	0.358216	0.434625	0.628743	0.571952	0.572426	0.291616	0.65444	0.58505	0.262717	0.230329	0.264551	0.344377	0.266225	0.334984	0.462979	0.474823	0.515463	0.494082	0.263946	0.272765	0.545267	0.451255	0.283039	0.47268	0.28592	0.28587	0.252546	0.508001	0.562515	0.439324	0.284269	0.361945	0.385265	0.314505
50	3	beta	MI	left	0.426789	0.180734	0.549821	0.590759	0.190546	0.283512	0.174374	0.31871	0.380972	0.172778	0.274019	0.200172	0.195138	0.379068	0.426292	0.36148	0.183946	0.562944	0.511237	0.196635	0.191278	0.192199	0.23437	0.216365	0.303956	0.284548	0.228574	0.306998	0.363751	0.244074	0.186164	0.41976	0.428299	0.227674	0.380587	0.229926	0.202499	0.212867	0.35853	0.373879	0.252872	0.208479	0.336949	0.279214	0.257901
50	4	alpha	MI	left	0.599318	0.351412	0.580939	0.636689	0.249114	0.292011	0.268781	0.308614	0.550853	0.290818	0.357702	0.255784	0.383516	0.62306	0.601187	0.604307	0.268783	0.608971	0.534347	0.231067	0.296713	0.282611	0.251108	0.267105	0.262541	0.40877	0.399493	0.444986	0.421883	0.231031	0.287446	0.462607	0.48447	0.266595	0.406523	0.206171	0.347521	0.265016	0.426986	0.504121	0.39042	0.309665	0.338103	0.401284	0.319039
50	4	beta	MI	left	0.458081	0.167566	0.550593	0.574327	0.1884	0.233321	0.184369	0.281618	0.373927	0.201989	0.209459	0.178776	0.165226	0.405231	0.409825	0.405257	0.150933	0.527478	0.476249	0.133823	0.240315	0.185362	0.239528	0.177839	0.228424	0.3288	0.273414	0.33313	0.347476	0.21323	0.169293	0.383203	0.475497	0.3031	0.34375	0.223504	0.197817	0.179456	0.359986	0.415117	0.263534	0.184965	0.288409	0.363917	0.213284
49	2	alpha	MI	left	0.721895	0.282743	0.608347	0.328251	0.309426	0.176216	0.231837	0.411614	0.307387	0.325372	0.444665	0.219123	0.268618	0.36497	0.33746	0.539554	0.311055	0.555884	0.528748	0.248938	0.209018	0.253814	0.22093	0.556193	0.460879	0.22996	0.268156	0.289551	0.321858	0.244934	0.477604	0.490691	0.643436	0.300051	0.293288	0.265542	0.495553	0.325542	0.337526	0.338151	0.268824	0.209229	0.224397	0.237133	0.316944
49	2	beta	MI	left	0.582515	0.185019	0.540093	0.239272	0.218482	0.23678	0.168657	0.3735	0.296377	0.227875	0.334542	0.151202	0.17242	0.265622	0.291134	0.45022	0.204479	0.571512	0.544535	0.186626	0.183515	0.210053	0.210253	0.552884	0.4009	0.237741	0.283365	0.303864	0.284239	0.252046	0.544383	0.559159	0.562798	0.30261	0.312498	0.213979	0.563074	0.299457	0.330422	0.345642	0.258352	0.150093	0.200447	0.232554	0.3061
49	3	alpha	MI	left	0.741107	0.369924	0.666113	0.440014	0.423244	0.231942	0.379189	0.522914	0.242261	0.436703	0.52911	0.305428	0.259623	0.24697	0.250632	0.630273	0.388606	0.674129	0.667003	0.356604	0.247883	0.379298	0.235558	0.674363	0.534712	0.221556	0.206174	0.226179	0.237991	0.234086	0.654379	0.678356	0.691387	0.220821	0.205643	0.38022	0.666935	0.502734	0.213104	0.213341	0.259746	0.297114	0.268395	0.25711	0.207401
49	3	beta	MI	left	0.678614	0.236463	0.545641	0.333611	0.308858	0.165049	0.268781	0.458581	0.185083	0.322084	0.491878	0.236964	0.220719	0.195627	0.200976	0.542592	0.281398	0.611482	0.596763	0.262102	0.188609	0.262991	0.191388	0.607114	0.549033	0.183748	0.186958	0.196901	0.192769	0.180353	0.623957	0.639985	0.623967	0.184774	0.150828	0.338251	0.637217	0.449102	0.179625	0.183671	0.172358	0.190431	0.190024	0.184477	0.192233
49	4	alpha	MI	left	0.75443	0.423009	0.59607	0.450121	0.444225	0.256612	0.368213	0.511767	0.281205	0.455244	0.556829	0.293654	0.27872	0.274176	0.273844	0.638514	0.328919	0.679841	0.685287	0.348147	0.240516	0.367037	0.30945	0.680905	0.584673	0.232604	0.254594	0.281026	0.263427	0.231439	0.662996	0.663684	0.631001	0.254874	0.237488	0.438708	0.671581	0.524097	0.222257	0.264869	0.278421	0.295901	0.260478	0.254922	0.195658
49	4	beta	MI	left	0.650788	0.232936	0.495652	0.308839	0.296808	0.186074	0.220794	0.452942	0.177623	0.29936	0.427322	0.174176	0.207987	0.156484	0.214957	0.53123	0.221286	0.625488	0.614234	0.246267	0.190511	0.271961	0.197131	0.616119	0.517971	0.142216	0.163067	0.164004	0.221491	0.181997	0.624132	0.620572	0.561526	0.16288	0.142445	0.340316	0.640137	0.432023	0.183808	0.155299	0.160735	0.176556	0.148651	0.157928	0.21687
48	2	alpha	MI	left	0.621785	0.447553	0.925082	0.447273	0.435306	0.319236	0.575414	0.669852	0.335238	0.428872	0.663214	0.498495	0.413182	0.321685	0.297883	0.713663	0.495391	0.538659	0.542808	0.437611	0.286121	0.449258	0.439656	0.507608	0.623905	0.352186	0.334546	0.371564	0.285457	0.367623	0.425581	0.444554	0.687207	0.247942	0.326115	0.559262	0.40137	0.555772	0.282393	0.301539	0.359688	0.384396	0.407898	0.390058	0.311995
48	2	beta	MI	left	0.645585	0.346463	0.904811	0.30918	0.295221	0.256473	0.434437	0.588318	0.255011	0.275654	0.559683	0.324578	0.225663	0.190829	0.208855	0.589207	0.490865	0.417531	0.403695	0.33964	0.177923	0.385214	0.330193	0.384434	0.519482	0.186677	0.202399	0.232323	0.209369	0.272352	0.267973	0.287244	0.513454	0.123467	0.184583	0.371401	0.254828	0.406201	0.175413	0.142666	0.19213	0.205974	0.284335	0.277353	0.238897
48	3	alpha	MI	left	0.603333	0.423724	0.855847	0.296454	0.295983	0.29957	0.512973	0.554462	0.278267	0.280218	0.545318	0.38998	0.231912	0.200466	0.223591	0.666823	0.413858	0.419288	0.41492	0.392621	0.212521	0.337024	0.389853	0.411677	0.513458	0.246319	0.203038	0.249607	0.294013	0.311207	0.305849	0.327473	0.632686	0.246553	0.261347	0.453653	0.311633	0.435315	0.250524	0.199582	0.238049	0.294239	0.232733	0.234661	0.283244
48	3	beta	MI	left	0.596819	0.304122	0.825227	0.237998	0.202678	0.178996	0.275752	0.470184	0.201223	0.219958	0.449879	0.20018	0.193396	0.256996	0.278898	0.517348	0.350507	0.342008	0.316581	0.228992	0.180108	0.291552	0.165012	0.316189	0.383749	0.259346	0.240881	0.186947	0.226816	0.212373	0.20627	0.210611	0.474159	0.164254	0.183542	0.266717	0.203178	0.31376	0.22006	0.245715	0.155676	0.167493	0.194187	0.167519	0.184622
48	4	alpha	MI	left	0.599219	0.293	0.736444	0.286874	0.308313	0.283892	0.347053	0.416182	0.489028	0.295501	0.388006	0.209213	0.303921	0.507107	0.441341	0.54947	0.318265	0.266338	0.276987	0.223621	0.316123	0.232186	0.312948	0.256332	0.288907	0.347985	0.368705	0.358552	0.382043	0.272545	0.288169	0.2939	0.541029	0.347346	0.328176	0.286041	0.292554	0.287137	0.423432	0.453252	0.269346	0.195105	0.356366	0.376216	0.321155
48	4	beta	MI	left	0.59308	0.258226	0.680426	0.180507	0.188233	0.215025	0.257603	0.336938	0.379833	0.189956	0.345645	0.194159	0.272064	0.469514	0.423105	0.520626	0.286478	0.178586	0.188703	0.218956	0.261572	0.199311	0.201154	0.171671	0.328026	0.344439	0.366039	0.396829	0.404034	0.171641	0.190414	0.192824	0.458693	0.217943	0.296658	0.216904	0.198973	0.204035	0.343305	0.426704	0.326706	0.200338	0.274094	0.280464	0.260831
47	2	alpha	MI	left	0.791477	0.643095	0.729122	0.675673	0.616553	0.402641	0.386607	0.618158	0.455898	0.624349	0.698195	0.370627	0.376025	0.366442	0.315885	0.841971	0.512387	0.808868	0.782214	0.542563	0.288162	0.537037	0.593558	0.772655	0.717351	0.299668	0.386994	0.429295	0.364781	0.429016	0.695897	0.727228	0.756898	0.281878	0.438769	0.679116	0.68641	0.678205	0.329495	0.371885	0.435728	0.4694	0.429663	0.392791	0.365313
47	2	beta	MI	left	0.673879	0.522165	0.74126	0.593393	0.520331	0.389672	0.263567	0.450011	0.363503	0.522198	0.577475	0.330359	0.261464	0.233771	0.291081	0.821415	0.526938	0.796321	0.783298	0.581218	0.243382	0.441862	0.54882	0.750018	0.694471	0.318704	0.305649	0.32632	0.361668	0.439774	0.674039	0.709878	0.722367	0.258971	0.357222	0.594259	0.659797	0.639641	0.327343	0.271933	0.323906	0.3827	0.529522	0.460038	0.371008
47	3	alpha	MI	left	0.821988	0.69653	0.714398	0.709785	0.65625	0.502653	0.38952	0.614698	0.508726	0.662243	0.711248	0.381792	0.456612	0.432886	0.376099	0.842661	0.515471	0.825021	0.798352	0.567865	0.310263	0.566671	0.639542	0.786535	0.735587	0.321593	0.485703	0.521551	0.396406	0.443172	0.71073	0.735281	0.743508	0.289604	0.453244	0.668594	0.699274	0.6841	0.267478	0.417265	0.495706	0.447992	0.4799	0.43722	0.365956
47	3	beta	MI	left	0.756622	0.600882	0.71677	0.690357	0.611313	0.454104	0.188252	0.524934	0.410983	0.624036	0.641487	0.316108	0.304403	0.280932	0.265188	0.827492	0.527121	0.819461	0.788954	0.617391	0.191873	0.46768	0.5751	0.772664	0.724476	0.296625	0.338348	0.356752	0.305818	0.440302	0.712796	0.761973	0.765076	0.203954	0.384524	0.648968	0.713136	0.691909	0.278839	0.313341	0.379912	0.359611	0.536215	0.461057	0.372259
47	4	alpha	MI	left	0.744622	0.585923	0.614225	0.616543	0.526509	0.398241	0.328688	0.528754	0.366838	0.538587	0.648185	0.279087	0.251448	0.214365	0.265734	0.835136	0.365792	0.775036	0.753136	0.560594	0.260145	0.374756	0.592873	0.736065	0.642032	0.248119	0.259814	0.316941	0.277463	0.320007	0.648474	0.685546	0.75355	0.266235	0.313121	0.633379	0.639314	0.60928	0.277765	0.272575	0.321011	0.360112	0.323411	0.269343	0.294908
47	4	beta	MI	left	0.666704	0.45994	0.706251	0.565463	0.432318	0.302906	0.226425	0.402365	0.239124	0.448313	0.530334	0.214386	0.193167	0.18989	0.16707	0.759859	0.438109	0.712223	0.667988	0.467847	0.183632	0.344731	0.380311	0.643071	0.608881	0.184742	0.158305	0.171072	0.178874	0.316536	0.554285	0.609846	0.667467	0.188403	0.268966	0.455245	0.542623	0.550118	0.167157	0.165728	0.177838	0.213485	0.467398	0.35694	0.288338
46	2	alpha	MI	left	0.766293	0.537182	0.585293	0.775064	0.404843	0.312655	0.277936	0.269836	0.445299	0.389804	0.409699	0.337932	0.530566	0.671891	0.656042	0.75772	0.31515	0.816777	0.68933	0.391916	0.284811	0.250464	0.289008	0.670049	0.393077	0.530895	0.558587	0.544018	0.578177	0.255089	0.54266	0.697254	0.683865	0.381426	0.37967	0.304241	0.661339	0.308551	0.63787	0.617418	0.468119	0.448586	0.365704	0.294303	0.307191
46	2	beta	MI	left	0.46707	0.216118	0.602012	0.592223	0.218268	0.419955	0.217488	0.341376	0.486384	0.201446	0.41332	0.208937	0.221453	0.474675	0.46076	0.463073	0.173589	0.515712	0.451868	0.154985	0.326002	0.166004	0.194674	0.441354	0.320234	0.43515	0.389773	0.405113	0.445267	0.423617	0.192632	0.542591	0.610967	0.433919	0.471699	0.354583	0.504387	0.182517	0.505751	0.526218	0.266522	0.195607	0.284696	0.48207	0.500835
46	3	alpha	MI	left	0.846253	0.676037	0.522767	0.815609	0.520638	0.33148	0.243655	0.2695	0.325419	0.513243	0.385462	0.426513	0.604098	0.639805	0.660877	0.84789	0.337026	0.874369	0.733231	0.429369	0.317491	0.351143	0.255574	0.717817	0.36124	0.573831	0.650122	0.602319	0.649865	0.308692	0.683541	0.705544	0.648507	0.337744	0.433904	0.261421	0.676596	0.27861	0.654293	0.709263	0.592506	0.522943	0.31628	0.280769	0.295061
46	3	beta	MI	left	0.48633	0.162164	0.550159	0.62248	0.169311	0.434493	0.193644	0.339685	0.513888	0.168113	0.404033	0.144263	0.187666	0.355289	0.446356	0.496806	0.18255	0.582248	0.486077	0.180977	0.197312	0.201858	0.213622	0.494331	0.35934	0.270483	0.28616	0.327507	0.43961	0.332025	0.157472	0.53101	0.419943	0.267475	0.417179	0.272484	0.501026	0.141289	0.37166	0.483049	0.286719	0.189078	0.263995	0.376313	0.423992
46	4	alpha	MI	left	0.811239	0.619861	0.60288	0.773998	0.493734	0.314469	0.207919	0.331365	0.348921	0.491092	0.382375	0.407687	0.552592	0.650549	0.609399	0.835797	0.3513	0.851128	0.751953	0.398051	0.242628	0.329154	0.240165	0.748814	0.323829	0.561318	0.591301	0.563705	0.587498	0.240762	0.664348	0.756664	0.614844	0.31512	0.42622	0.236079	0.731902	0.253641	0.633944	0.649531	0.496618	0.438191	0.372982	0.176998	0.298145
46	4	beta	MI	left	0.532195	0.182355	0.549891	0.656898	0.162195	0.492141	0.229208	0.449199	0.547184	0.161399	0.419639	0.172495	0.171545	0.251607	0.417755	0.442604	0.174076	0.665804	0.56067	0.301309	0.1966	0.217067	0.249838	0.570502	0.423793	0.22983	0.172244	0.257353	0.467098	0.307684	0.15722	0.537433	0.317849	0.238735	0.353962	0.220445	0.484533	0.147602	0.370327	0.42834	0.303976	0.270946	0.302348	0.289213	0.386
45	2	alpha	MI	left	0.739003	0.466036	0.634394	0.620222	0.244867	0.218995	0.218675	0.297076	0.4638	0.325366	0.350286	0.307257	0.496881	0.664316	0.585512	0.707998	0.33234	0.681947	0.520811	0.249284	0.270909	0.245484	0.29485	0.26735	0.370113	0.397742	0.530348	0.588862	0.520559	0.233281	0.354435	0.547775	0.507154	0.305126	0.361406	0.239615	0.30077	0.24175	0.476411	0.608085	0.501684	0.337047	0.388449	0.281758	0.297533
45	2	beta	MI	left	0.659626	0.313015	0.611597	0.615314	0.154837	0.199428	0.156866	0.156811	0.444116	0.235064	0.346325	0.265164	0.383352	0.574459	0.529706	0.62008	0.243984	0.596863	0.463132	0.199899	0.284367	0.197977	0.312245	0.216745	0.319879	0.421666	0.479863	0.554251	0.489954	0.157769	0.202167	0.4833	0.489145	0.282957	0.3914	0.195363	0.265867	0.156726	0.423806	0.548059	0.44429	0.288215	0.35144	0.279528	0.326561
45	3	alpha	MI	left	0.768706	0.524545	0.700048	0.552105	0.339136	0.282684	0.372493	0.267808	0.546332	0.473537	0.281835	0.370066	0.547996	0.70671	0.579511	0.749306	0.43047	0.611607	0.457367	0.374584	0.332967	0.252912	0.376659	0.357649	0.288217	0.451847	0.60896	0.664597	0.529648	0.320021	0.354729	0.475917	0.617313	0.337749	0.4175	0.299943	0.388949	0.251199	0.514588	0.688556	0.560684	0.330736	0.400015	0.466688	0.324005
45	3	beta	MI	left	0.617874	0.239919	0.606931	0.596718	0.137849	0.208328	0.149491	0.173708	0.437844	0.246864	0.337221	0.226674	0.324677	0.545337	0.49221	0.559773	0.225829	0.594935	0.407674	0.136856	0.229424	0.203981	0.241608	0.168482	0.319168	0.387695	0.41355	0.504827	0.428418	0.136633	0.178018	0.449684	0.487093	0.275727	0.386341	0.147611	0.304597	0.172242	0.42862	0.517953	0.416568	0.195921	0.345556	0.304036	0.318002
45	4	alpha	MI	left	0.718149	0.458243	0.626671	0.560408	0.30264	0.225338	0.2719	0.282758	0.463248	0.280062	0.354134	0.353958	0.463016	0.653461	0.547786	0.693612	0.299592	0.594649	0.499818	0.299585	0.327447	0.332641	0.333074	0.232861	0.348372	0.48477	0.528012	0.582915	0.493244	0.2225	0.322332	0.47563	0.516942	0.339007	0.437155	0.278453	0.335225	0.233162	0.486813	0.589324	0.506387	0.314422	0.31488	0.310931	0.2896
45	4	beta	MI	left	0.657521	0.300687	0.624166	0.636557	0.236427	0.228584	0.194969	0.215998	0.424765	0.276422	0.379414	0.33113	0.399875	0.59296	0.538769	0.610497	0.243409	0.585875	0.48666	0.183154	0.306412	0.240728	0.272545	0.243572	0.301323	0.454631	0.525704	0.567878	0.467928	0.21374	0.210229	0.501618	0.483665	0.331927	0.396416	0.215589	0.323389	0.154315	0.449742	0.575888	0.463086	0.270777	0.377619	0.320301	0.360711
44	2	alpha	MI	left	0.632629	0.33917	0.362558	0.45475	0.218765	0.193694	0.221437	0.213231	0.380067	0.358171	0.284507	0.231234	0.441378	0.483203	0.473501	0.492904	0.280972	0.555478	0.504649	0.228926	0.278827	0.339851	0.3516	0.269752	0.258386	0.387466	0.489576	0.487377	0.44926	0.291743	0.251939	0.460786	0.576114	0.316658	0.460644	0.238381	0.389641	0.273417	0.414403	0.467069	0.407753	0.271698	0.213767	0.380351	0.361811
44	2	beta	MI	left	0.511907	0.170199	0.343549	0.496526	0.181649	0.161137	0.297377	0.281178	0.21081	0.173861	0.244147	0.271433	0.225472	0.268019	0.271126	0.350507	0.229889	0.505346	0.499401	0.244746	0.3098	0.199614	0.181767	0.178718	0.286842	0.396885	0.308318	0.318754	0.397775	0.280962	0.167244	0.480797	0.646892	0.254739	0.342544	0.283027	0.254679	0.387534	0.363293	0.349186	0.287678	0.363039	0.262807	0.294474	0.26768
44	3	alpha	MI	left	0.587066	0.342953	0.429634	0.473423	0.261079	0.232726	0.24279	0.239119	0.386623	0.343588	0.36275	0.313492	0.464743	0.50967	0.528043	0.482408	0.190314	0.556471	0.537634	0.287595	0.254358	0.353695	0.248014	0.287182	0.301193	0.467031	0.537921	0.486071	0.474849	0.236484	0.264938	0.397499	0.620375	0.273064	0.458626	0.250745	0.30081	0.315491	0.441617	0.489621	0.333963	0.320067	0.234333	0.366903	0.266661
44	3	beta	MI	left	0.489948	0.166664	0.293863	0.459084	0.161047	0.16642	0.176229	0.249084	0.281108	0.184314	0.182152	0.20499	0.249872	0.321354	0.300633	0.241405	0.142239	0.498243	0.447353	0.15276	0.289129	0.178289	0.146677	0.145109	0.259393	0.360748	0.334942	0.309766	0.363826	0.397681	0.25741	0.49447	0.736029	0.287078	0.492507	0.314807	0.36032	0.390748	0.400746	0.437509	0.364631	0.382953	0.201686	0.396939	0.36061
44	4	alpha	MI	left	0.653294	0.34779	0.41675	0.544154	0.268069	0.36323	0.207724	0.254764	0.497664	0.308415	0.336997	0.25077	0.389539	0.529635	0.542685	0.523442	0.256214	0.557325	0.48684	0.244839	0.304495	0.335375	0.335886	0.240443	0.328434	0.451263	0.464672	0.433004	0.49935	0.239567	0.261056	0.485952	0.546659	0.345434	0.42976	0.271001	0.337874	0.267977	0.476906	0.457625	0.34421	0.313401	0.23434	0.368776	0.360107
44	4	beta	MI	left	0.455682	0.159602	0.314995	0.497661	0.202247	0.194455	0.26198	0.242125	0.318413	0.214144	0.246065	0.221961	0.245684	0.343879	0.324571	0.303969	0.121086	0.496647	0.468012	0.156672	0.230113	0.208669	0.181747	0.134631	0.254623	0.360342	0.389972	0.331891	0.353163	0.275753	0.164978	0.445058	0.689713	0.283108	0.378473	0.230263	0.285312	0.342492	0.397941	0.458164	0.311059	0.309182	0.18711	0.323409	0.271107
43	2	alpha	MI	left	0.706353	0.364914	0.484945	0.680382	0.317371	0.218677	0.257336	0.264716	0.313635	0.22377	0.43601	0.232544	0.279555	0.381446	0.43785	0.657076	0.241474	0.714222	0.596182	0.285459	0.299122	0.178969	0.270737	0.294749	0.39341	0.338764	0.316412	0.3035	0.33653	0.269221	0.367036	0.665746	0.619125	0.328725	0.323805	0.377188	0.260122	0.316651	0.466459	0.390027	0.229573	0.240816	0.27591	0.326836	0.314483
43	2	beta	MI	left	0.602199	0.20069	0.358209	0.661433	0.210742	0.219056	0.161552	0.209613	0.292995	0.173253	0.335976	0.170616	0.221831	0.338446	0.392684	0.526595	0.156419	0.657567	0.565798	0.155971	0.254214	0.149856	0.154378	0.238293	0.334786	0.338581	0.309666	0.285345	0.378462	0.179361	0.174114	0.593776	0.578785	0.243963	0.344952	0.266213	0.191991	0.199376	0.377102	0.408753	0.289825	0.215209	0.207425	0.244959	0.218384
43	3	alpha	MI	left	0.742677	0.409162	0.448195	0.578605	0.289216	0.277218	0.219001	0.301833	0.416776	0.290782	0.330203	0.302727	0.492431	0.519711	0.458176	0.690193	0.22242	0.566591	0.568586	0.29919	0.250384	0.386344	0.240934	0.235104	0.282267	0.524906	0.548343	0.406516	0.353552	0.2729	0.274526	0.637177	0.620112	0.368175	0.571946	0.332258	0.292245	0.296689	0.617798	0.58299	0.31593	0.271801	0.306001	0.429369	0.468283
43	3	beta	MI	left	0.635549	0.202168	0.271509	0.647742	0.215958	0.241343	0.171891	0.173807	0.339793	0.142144	0.364516	0.331622	0.392259	0.490379	0.461546	0.521008	0.189957	0.668455	0.571243	0.145012	0.354762	0.213632	0.157301	0.15327	0.367963	0.487625	0.461616	0.414722	0.4697	0.247882	0.193238	0.597616	0.517207	0.339846	0.422475	0.236606	0.180417	0.163006	0.48356	0.470365	0.326702	0.263427	0.211677	0.297803	0.295639
43	4	alpha	MI	left	0.707008	0.38753	0.378934	0.619009	0.291409	0.244702	0.220061	0.224877	0.384842	0.243872	0.314881	0.253879	0.388642	0.483065	0.449927	0.718255	0.25894	0.660665	0.613878	0.302744	0.330978	0.317488	0.265299	0.257868	0.307874	0.458615	0.509323	0.367368	0.368795	0.283607	0.348133	0.650997	0.557096	0.380072	0.506313	0.30355	0.232209	0.238108	0.556228	0.595717	0.295742	0.237669	0.260062	0.461391	0.483848
43	4	beta	MI	left	0.572666	0.176646	0.256569	0.611222	0.156175	0.312152	0.156528	0.19259	0.444674	0.185912	0.322738	0.244693	0.321314	0.47942	0.429692	0.502363	0.15596	0.661662	0.537435	0.167061	0.264774	0.235662	0.230944	0.185305	0.326219	0.436103	0.41692	0.389296	0.457725	0.230062	0.162576	0.549408	0.513375	0.30724	0.43491	0.230996	0.236465	0.187111	0.468053	0.488555	0.347443	0.269744	0.133555	0.310149	0.264001
42	2	alpha	MI	left	0.661005	0.405932	0.369604	0.678731	0.39228	0.330529	0.229329	0.219161	0.354412	0.290429	0.426881	0.291015	0.343558	0.477533	0.580019	0.731776	0.241947	0.677475	0.708129	0.301876	0.385825	0.233712	0.262374	0.312744	0.346262	0.501006	0.379665	0.354356	0.478991	0.331616	0.379393	0.675652	0.453402	0.462666	0.411169	0.330726	0.311593	0.225486	0.592264	0.469931	0.325003	0.280232	0.282857	0.440736	0.412164
42	2	beta	MI	left	0.632361	0.332899	0.382135	0.535922	0.251726	0.197292	0.262656	0.253019	0.316737	0.284692	0.28045	0.238412	0.35855	0.474946	0.423592	0.569877	0.255924	0.561097	0.560987	0.190462	0.379613	0.26659	0.213693	0.292835	0.316811	0.414588	0.386079	0.412102	0.437214	0.288777	0.262561	0.448946	0.354097	0.359758	0.4309	0.26434	0.266243	0.199035	0.437015	0.441475	0.39184	0.2143	0.224933	0.518001	0.265878
42	3	alpha	MI	left	0.684157	0.491234	0.4241	0.674854	0.368467	0.317816	0.238178	0.245964	0.372645	0.309631	0.410133	0.31424	0.412741	0.538425	0.604144	0.761635	0.299703	0.646766	0.692433	0.325791	0.361582	0.300304	0.25184	0.38314	0.330944	0.54434	0.454669	0.400935	0.44745	0.33934	0.405396	0.610898	0.504647	0.397835	0.45534	0.332722	0.29946	0.280517	0.61165	0.551053	0.404431	0.330626	0.274687	0.437502	0.322825
42	3	beta	MI	left	0.644321	0.304052	0.330926	0.556493	0.274684	0.233393	0.232663	0.214512	0.284286	0.238604	0.288013	0.19412	0.25711	0.327785	0.351692	0.57851	0.247292	0.550378	0.615554	0.195509	0.333598	0.229554	0.190201	0.40362	0.27184	0.370034	0.276152	0.25146	0.294965	0.252472	0.264765	0.459838	0.241652	0.332704	0.294899	0.210894	0.294988	0.199977	0.375403	0.271543	0.23036	0.206304	0.241102	0.436497	0.23965
42	4	alpha	MI	left	0.610745	0.366574	0.37589	0.620526	0.226988	0.238293	0.252271	0.236243	0.374462	0.23822	0.379314	0.186873	0.375301	0.525609	0.562993	0.687293	0.280587	0.574274	0.565854	0.232023	0.324718	0.258765	0.236921	0.307027	0.302484	0.39515	0.342777	0.32989	0.416685	0.377284	0.312311	0.588813	0.502195	0.451475	0.500569	0.355994	0.342962	0.241913	0.568783	0.457111	0.322563	0.24727	0.273162	0.562777	0.363609
42	4	beta	MI	left	0.573137	0.246752	0.418766	0.534865	0.207211	0.221074	0.177202	0.234886	0.333726	0.182815	0.30988	0.196137	0.32413	0.422919	0.449199	0.479072	0.2386	0.567537	0.593279	0.174196	0.322447	0.23405	0.186309	0.41256	0.311482	0.426701	0.312042	0.298485	0.435769	0.252668	0.200945	0.37332	0.239248	0.290382	0.313768	0.176132	0.279788	0.175156	0.391856	0.349921	0.294472	0.203965	0.19673	0.462199	0.250133
41	2	alpha	MI	left	0.705134	0.476041	0.454387	0.671306	0.458268	0.270609	0.306314	0.377382	0.324768	0.250497	0.356557	0.356008	0.433864	0.4332	0.522449	0.782655	0.275111	0.695618	0.79392	0.33484	0.423669	0.432957	0.282593	0.349042	0.297435	0.570381	0.459251	0.305009	0.288773	0.325299	0.430011	0.787569	0.61549	0.532212	0.613702	0.463251	0.361377	0.292007	0.735225	0.538515	0.312421	0.2307	0.278975	0.400286	0.435138
41	2	beta	MI	left	0.611616	0.357073	0.354378	0.666896	0.344329	0.228295	0.18323	0.306884	0.260317	0.267851	0.405128	0.194028	0.187055	0.22001	0.447551	0.695732	0.168966	0.789814	0.748659	0.12097	0.402364	0.231595	0.185739	0.496407	0.395596	0.271775	0.247136	0.177504	0.375306	0.223785	0.472698	0.723076	0.357544	0.468128	0.219254	0.321656	0.348142	0.191069	0.361613	0.193169	0.161442	0.232708	0.21425	0.281605	0.472208
41	3	alpha	MI	left	0.803648	0.627312	0.512451	0.761615	0.615587	0.435345	0.324704	0.35014	0.429432	0.358113	0.506872	0.343816	0.415766	0.382016	0.425868	0.846935	0.350409	0.795953	0.840837	0.488245	0.357867	0.390864	0.448296	0.432453	0.467652	0.439804	0.422885	0.322436	0.424246	0.340989	0.601226	0.802113	0.647713	0.400939	0.492732	0.525803	0.372198	0.418563	0.51088	0.462104	0.303878	0.338698	0.39736	0.341596	0.34182
41	3	beta	MI	left	0.614816	0.405687	0.430292	0.700297	0.388217	0.304662	0.190374	0.381743	0.30563	0.314873	0.478781	0.210727	0.294807	0.260866	0.311865	0.698401	0.196675	0.701675	0.742565	0.295521	0.311464	0.289765	0.327168	0.430318	0.429961	0.220064	0.278516	0.261416	0.279005	0.203353	0.434775	0.732219	0.498706	0.306522	0.318295	0.445136	0.352605	0.324967	0.274145	0.295405	0.267783	0.265548	0.313989	0.244914	0.30937
41	4	alpha	MI	left	0.723926	0.52871	0.4433	0.683791	0.451566	0.32165	0.304796	0.342497	0.288287	0.323019	0.366174	0.395639	0.480716	0.477136	0.557256	0.821022	0.280952	0.707536	0.743416	0.341531	0.396681	0.413977	0.270901	0.321076	0.293447	0.606726	0.491989	0.359586	0.367097	0.27212	0.496504	0.726277	0.570038	0.452077	0.590943	0.393296	0.309678	0.369626	0.720789	0.59118	0.344102	0.300823	0.341819	0.416963	0.403171
41	4	beta	MI	left	0.639045	0.402345	0.362088	0.711777	0.39056	0.213461	0.206105	0.295367	0.221685	0.319059	0.446853	0.171568	0.257477	0.221489	0.440801	0.737499	0.151421	0.767109	0.725037	0.160603	0.36471	0.239478	0.168355	0.434605	0.425513	0.270855	0.25227	0.238482	0.362522	0.178895	0.482446	0.715551	0.348792	0.397791	0.220284	0.290614	0.32357	0.235198	0.362648	0.23867	0.220831	0.248685	0.210604	0.244708	0.491556
40	2	alpha	MI	left	0.629085	0.41357	0.559361	0.531919	0.3805	0.259184	0.316178	0.241693	0.490239	0.329859	0.314314	0.379921	0.529401	0.593316	0.524298	0.678994	0.263618	0.704303	0.69215	0.304638	0.310828	0.342874	0.327572	0.198696	0.308233	0.561728	0.547644	0.524326	0.535763	0.245148	0.435533	0.662091	0.477325	0.310911	0.410885	0.267103	0.274031	0.25554	0.584876	0.52894	0.452218	0.453208	0.283346	0.356198	0.314889
40	2	beta	MI	left	0.511212	0.18326	0.380709	0.485589	0.160296	0.242021	0.168495	0.187735	0.416983	0.256146	0.23914	0.232147	0.396572	0.442318	0.405269	0.489279	0.138749	0.657968	0.56098	0.185221	0.228228	0.206851	0.231439	0.162536	0.282278	0.439551	0.424504	0.389411	0.459069	0.176025	0.252098	0.604379	0.382527	0.276068	0.387086	0.162176	0.181419	0.242232	0.436366	0.431813	0.301778	0.282006	0.182053	0.262675	0.258078
40	3	alpha	MI	left	0.555352	0.384459	0.605934	0.496119	0.324842	0.226262	0.354227	0.258146	0.554758	0.321821	0.338305	0.34393	0.489084	0.599867	0.546386	0.632058	0.289366	0.734128	0.683151	0.278728	0.306338	0.330405	0.308568	0.257293	0.291559	0.540708	0.541029	0.487295	0.526757	0.263346	0.390286	0.610473	0.557138	0.31971	0.475611	0.255233	0.302038	0.208854	0.523379	0.606879	0.460222	0.349614	0.247542	0.382605	0.280316
40	3	beta	MI	left	0.520953	0.235796	0.408258	0.485017	0.199671	0.251055	0.201001	0.219787	0.456716	0.229418	0.245091	0.249994	0.380406	0.437688	0.398607	0.476788	0.17477	0.631166	0.538984	0.188456	0.266816	0.199507	0.270548	0.180418	0.303994	0.427941	0.410892	0.42894	0.436896	0.230281	0.249807	0.566697	0.431789	0.289491	0.389776	0.172736	0.212126	0.20929	0.480066	0.473909	0.340591	0.234184	0.218275	0.312488	0.276881
40	4	alpha	MI	left	0.656461	0.403499	0.511891	0.568131	0.334248	0.277865	0.254554	0.224797	0.471945	0.274794	0.340992	0.310887	0.5107	0.616188	0.57875	0.598566	0.225072	0.738498	0.713171	0.20804	0.289373	0.296441	0.316158	0.250073	0.313493	0.520992	0.545985	0.550308	0.573159	0.240755	0.365561	0.645791	0.559101	0.315212	0.421628	0.243926	0.299628	0.234764	0.541422	0.594936	0.493901	0.379635	0.207254	0.307339	0.329583
40	4	beta	MI	left	0.512434	0.179687	0.440089	0.52953	0.165554	0.238001	0.194258	0.188991	0.426545	0.223422	0.287402	0.225339	0.360521	0.500733	0.459836	0.52631	0.144687	0.653375	0.596544	0.169514	0.304793	0.197584	0.254565	0.171618	0.284073	0.421449	0.408409	0.449744	0.432702	0.24214	0.239519	0.638105	0.420813	0.346535	0.443285	0.162095	0.211086	0.153684	0.424058	0.460739	0.343419	0.210642	0.198656	0.338365	0.275778
38	2	alpha	MI	left	0.551151	0.272919	0.968468	0.576139	0.294619	0.268354	0.689641	0.606909	0.405788	0.308924	0.543068	0.402208	0.250239	0.369245	0.417224	0.386873	0.530812	0.807227	0.514798	0.315586	0.279867	0.366787	0.318404	0.337854	0.520676	0.30307	0.281127	0.350987	0.383957	0.279613	0.290851	0.790955	0.925772	0.326604	0.380239	0.65913	0.333905	0.432513	0.353482	0.387247	0.294928	0.396479	0.561702	0.310632	0.270512
38	2	beta	MI	left	0.342752	0.220725	0.930004	0.377549	0.213303	0.227439	0.573256	0.505895	0.277222	0.179114	0.409614	0.303113	0.207809	0.27345	0.287826	0.397523	0.314311	0.739761	0.51421	0.296144	0.224303	0.305465	0.267786	0.325293	0.451961	0.251778	0.253949	0.245338	0.246839	0.212325	0.272637	0.776183	0.874269	0.256688	0.273738	0.583255	0.298821	0.421527	0.295633	0.287287	0.296984	0.229639	0.37304	0.208985	0.220884
38	3	alpha	MI	left	0.57111	0.433093	0.975017	0.573871	0.406722	0.45139	0.501616	0.597601	0.629775	0.414145	0.572989	0.366549	0.349169	0.555547	0.531637	0.420367	0.533358	0.830738	0.617154	0.340623	0.343111	0.367418	0.411262	0.40726	0.521375	0.408294	0.386741	0.442055	0.490994	0.433636	0.355655	0.714135	0.886566	0.458488	0.558921	0.580901	0.375357	0.498082	0.545512	0.520211	0.358356	0.384971	0.545316	0.403875	0.455847
38	3	beta	MI	left	0.515249	0.326466	0.946904	0.503682	0.376818	0.326987	0.556444	0.563979	0.498106	0.376114	0.433895	0.33093	0.31081	0.45549	0.396003	0.461361	0.482168	0.700932	0.500678	0.362757	0.279351	0.330474	0.39658	0.319578	0.416573	0.342946	0.333764	0.441314	0.402117	0.334904	0.32552	0.758645	0.873424	0.404463	0.480203	0.551592	0.327689	0.426629	0.463736	0.447322	0.3392	0.35037	0.481122	0.387139	0.335122
38	4	alpha	MI	left	0.679955	0.45851	0.975748	0.662626	0.521337	0.377471	0.549986	0.614774	0.458889	0.421635	0.587571	0.389292	0.389013	0.436845	0.383592	0.601645	0.648872	0.862536	0.743696	0.407296	0.376633	0.496992	0.401435	0.498455	0.55872	0.385436	0.403496	0.387354	0.338239	0.440819	0.439619	0.788602	0.869191	0.462798	0.534723	0.668104	0.489899	0.610658	0.483813	0.501935	0.46913	0.454237	0.641502	0.505369	0.376006
38	4	beta	MI	left	0.566476	0.370132	0.949061	0.597386	0.392025	0.320386	0.586003	0.66828	0.407984	0.403528	0.579348	0.454464	0.3752	0.379302	0.308199	0.565165	0.535464	0.764874	0.620537	0.424151	0.375165	0.447814	0.369513	0.466704	0.560588	0.398455	0.410977	0.353348	0.281872	0.361279	0.391756	0.797605	0.85375	0.359891	0.415789	0.62374	0.428513	0.512252	0.391387	0.402212	0.392491	0.35623	0.572132	0.387469	0.306304
37	2	alpha	MI	left	0.790525	0.426855	0.981789	0.717026	0.285915	0.401263	0.971415	0.272182	0.60345	0.33386	0.396528	0.261631	0.348896	0.705555	0.674707	0.5985	0.775293	0.770359	0.300704	0.427821	0.739183	0.26662	0.400182	0.256278	0.422772	0.386023	0.423845	0.610232	0.682754	0.424925	0.309522	0.380474	0.253116	0.411828	0.432807	0.191923	0.386942	0.250623	0.448629	0.616903	0.512818	0.316549	0.710644	0.299787	0.392362
37	2	beta	MI	left	0.531429	0.183662	0.959422	0.652883	0.294225	0.481761	0.93231	0.207138	0.507123	0.215269	0.483923	0.174482	0.177587	0.456461	0.539525	0.395688	0.523379	0.573438	0.292426	0.403827	0.47867	0.209793	0.240601	0.218809	0.408006	0.354551	0.355671	0.440201	0.570085	0.178223	0.20225	0.458692	0.194062	0.195239	0.432742	0.255503	0.304649	0.18674	0.407205	0.473489	0.292352	0.270523	0.651588	0.295714	0.487673
37	3	alpha	MI	left	0.763676	0.448854	0.980581	0.761439	0.27411	0.429796	0.938493	0.306687	0.514984	0.346457	0.432824	0.236031	0.40375	0.666867	0.653995	0.678327	0.757786	0.753986	0.227902	0.366838	0.66666	0.322197	0.297362	0.293769	0.372301	0.351498	0.478528	0.601595	0.628483	0.453447	0.367348	0.362411	0.289785	0.391429	0.474018	0.271206	0.344253	0.287911	0.457334	0.654916	0.520023	0.39244	0.745349	0.290428	0.416702
37	3	beta	MI	left	0.584605	0.18996	0.954713	0.680663	0.299567	0.432039	0.891904	0.238912	0.457731	0.264966	0.428653	0.181852	0.189488	0.547383	0.607751	0.480404	0.577133	0.616107	0.202743	0.401067	0.485788	0.237546	0.22838	0.24845	0.400646	0.335709	0.326826	0.455034	0.56342	0.188348	0.179811	0.383014	0.13174	0.159334	0.382427	0.207763	0.278934	0.138562	0.349844	0.43338	0.33167	0.284123	0.671116	0.304512	0.4337
37	4	alpha	MI	left	0.753146	0.400582	0.982265	0.785235	0.265709	0.377129	0.89586	0.280218	0.47044	0.304157	0.382504	0.243784	0.286572	0.620918	0.697339	0.610335	0.751815	0.777549	0.32043	0.404646	0.609855	0.232056	0.26532	0.321878	0.408918	0.393204	0.378602	0.567687	0.654027	0.401242	0.33338	0.405597	0.282331	0.342544	0.482645	0.24485	0.352036	0.271962	0.561269	0.668002	0.565173	0.302214	0.779957	0.278248	0.378918
37	4	beta	MI	left	0.638287	0.164096	0.927467	0.763406	0.253645	0.472522	0.833744	0.244307	0.431012	0.24574	0.482317	0.152885	0.156209	0.49121	0.602814	0.484862	0.631601	0.675183	0.234326	0.35901	0.466933	0.13389	0.205299	0.240174	0.372355	0.345433	0.261593	0.461788	0.570363	0.152752	0.158517	0.48035	0.167153	0.103762	0.417152	0.289373	0.259108	0.162648	0.479186	0.492404	0.341344	0.206883	0.744646	0.249119	0.468106
36	2	alpha	MI	left	0.369771	0.263684	0.947408	0.416282	0.266788	0.334529	0.936622	0.310076	0.67123	0.387477	0.387067	0.26971	0.257022	0.596146	0.54076	0.653128	0.321001	0.604561	0.561886	0.239624	0.311983	0.23504	0.320389	0.2525	0.2914	0.510234	0.522607	0.541401	0.44579	0.240592	0.299559	0.493185	0.515773	0.23203	0.414993	0.253546	0.374578	0.223618	0.656827	0.660858	0.502424	0.285531	0.377392	0.300275	0.340012
36	2	beta	MI	left	0.241626	0.195535	0.940815	0.35132	0.267665	0.456663	0.928456	0.468418	0.625671	0.205702	0.401118	0.190528	0.190196	0.390554	0.435543	0.488262	0.205274	0.581713	0.545523	0.218849	0.21096	0.181164	0.186106	0.2078	0.376534	0.252074	0.256798	0.298402	0.332256	0.216487	0.166787	0.455989	0.375718	0.22221	0.285454	0.229969	0.205124	0.150857	0.384813	0.389037	0.267958	0.18298	0.290892	0.320601	0.453648
36	3	alpha	MI	left	0.332795	0.232653	0.958014	0.346394	0.299744	0.321826	0.960161	0.293956	0.660774	0.424249	0.357961	0.264478	0.270843	0.599653	0.454075	0.615754	0.298147	0.596501	0.546604	0.250813	0.280732	0.304166	0.323386	0.258776	0.330988	0.462034	0.467818	0.506315	0.51021	0.215028	0.226963	0.462516	0.505325	0.210615	0.438781	0.244136	0.368305	0.245804	0.609677	0.611022	0.461753	0.261378	0.315117	0.310918	0.306409
36	3	beta	MI	left	0.199547	0.247207	0.962746	0.389753	0.327823	0.454765	0.955626	0.490914	0.635537	0.243999	0.409575	0.21075	0.214971	0.401859	0.486363	0.377515	0.162722	0.54713	0.529271	0.265373	0.160325	0.205044	0.19334	0.2305	0.403557	0.230723	0.241424	0.249687	0.28155	0.242147	0.234593	0.479162	0.387899	0.244685	0.368449	0.274554	0.243796	0.167939	0.416755	0.412777	0.275511	0.17727	0.351435	0.342579	0.45393
36	4	alpha	MI	left	0.29669	0.24858	0.965977	0.215345	0.40769	0.322749	0.958006	0.334107	0.689287	0.494467	0.279922	0.276477	0.26413	0.590078	0.388213	0.672087	0.28496	0.513015	0.567101	0.254924	0.291471	0.217437	0.292208	0.249757	0.293479	0.487673	0.487956	0.462509	0.464784	0.240891	0.241737	0.536312	0.4391	0.257202	0.365572	0.245759	0.31441	0.196393	0.608704	0.622185	0.448813	0.263225	0.221426	0.443365	0.315489
36	4	beta	MI	left	0.224383	0.327357	0.964934	0.296153	0.423337	0.479923	0.958793	0.408404	0.673657	0.315259	0.408531	0.17089	0.172342	0.493017	0.489411	0.436137	0.230115	0.499391	0.519124	0.17537	0.228645	0.188158	0.223005	0.198285	0.308227	0.236567	0.237932	0.368884	0.37383	0.349573	0.20357	0.535641	0.51112	0.348965	0.40401	0.346646	0.247689	0.182707	0.406134	0.40496	0.241766	0.177982	0.276552	0.44877	0.479414
34	2	alpha	MI	left	0.693582	0.38979	0.546451	0.654876	0.31194	0.300109	0.296264	0.370066	0.544244	0.312139	0.407527	0.325569	0.496058	0.634009	0.603029	0.712007	0.215852	0.722156	0.628957	0.314779	0.300206	0.339742	0.255288	0.323717	0.30168	0.559676	0.540905	0.401523	0.428145	0.341065	0.418655	0.717891	0.559432	0.445253	0.532111	0.339702	0.330845	0.258139	0.679513	0.563021	0.320236	0.238642	0.331338	0.440018	0.47491
34	2	beta	MI	left	0.630377	0.248773	0.552596	0.660065	0.208065	0.236656	0.213374	0.261809	0.463984	0.185253	0.378479	0.2493	0.356476	0.518876	0.534133	0.56813	0.200979	0.685887	0.584835	0.182972	0.255831	0.188619	0.224282	0.257345	0.364002	0.459911	0.447596	0.402495	0.491607	0.19498	0.215478	0.649299	0.494725	0.305206	0.459125	0.257169	0.172684	0.160981	0.544795	0.548652	0.277873	0.18255	0.388042	0.276733	0.312704
34	3	alpha	MI	left	0.663555	0.456548	0.542202	0.677711	0.334875	0.277926	0.271136	0.309134	0.503802	0.221057	0.404291	0.376436	0.518001	0.634571	0.665919	0.777873	0.272952	0.704305	0.697692	0.32718	0.382695	0.359002	0.315764	0.287008	0.303973	0.612585	0.561792	0.393697	0.449747	0.391966	0.439064	0.772162	0.585838	0.511345	0.566209	0.440484	0.258169	0.259752	0.72294	0.630259	0.395608	0.364762	0.28113	0.458231	0.450818
34	3	beta	MI	left	0.690378	0.35367	0.516764	0.679074	0.245925	0.212986	0.253392	0.243011	0.460054	0.178499	0.356812	0.284173	0.425855	0.562176	0.543063	0.654285	0.247472	0.685159	0.57747	0.198063	0.285633	0.182752	0.27969	0.173084	0.348107	0.491082	0.460738	0.430298	0.497649	0.210182	0.308759	0.598257	0.464015	0.282608	0.374316	0.199646	0.213075	0.200754	0.539377	0.547359	0.341019	0.278249	0.322008	0.293469	0.259914
34	4	alpha	MI	left	0.64293	0.435864	0.516714	0.646196	0.311581	0.283859	0.287021	0.314866	0.476857	0.226967	0.43009	0.302824	0.453088	0.579835	0.614163	0.756797	0.256375	0.745291	0.668303	0.281483	0.331082	0.349522	0.299852	0.246831	0.264927	0.602053	0.441503	0.342377	0.333623	0.341912	0.426342	0.751799	0.580986	0.508047	0.551358	0.348665	0.265245	0.246994	0.734978	0.542853	0.337675	0.251199	0.277518	0.510912	0.534162
34	4	beta	MI	left	0.641401	0.29119	0.506475	0.70807	0.26939	0.22835	0.226795	0.236101	0.463644	0.168005	0.396656	0.279273	0.29504	0.488648	0.50964	0.663241	0.184223	0.694383	0.655984	0.170027	0.317265	0.163024	0.269431	0.216126	0.350488	0.439328	0.37378	0.408097	0.4943	0.199501	0.307201	0.682405	0.464497	0.345483	0.400298	0.166867	0.189434	0.183857	0.497997	0.490343	0.333204	0.292216	0.332966	0.272527	0.301894
33	2	alpha	MI	left	0.361607	0.252898	0.976802	0.497596	0.479472	0.368179	0.489033	0.508924	0.506521	0.369007	0.429608	0.506972	0.329037	0.618981	0.598631	0.621767	0.353302	0.557469	0.396664	0.253604	0.317877	0.26628	0.377981	0.216986	0.376641	0.276836	0.460313	0.489412	0.449923	0.262249	0.259641	0.413602	0.498549	0.329426	0.43526	0.410904	0.271022	0.24407	0.416098	0.58621	0.443967	0.305496	0.497819	0.477678	0.367856
33	2	beta	MI	left	0.170802	0.180022	0.954077	0.38803	0.474221	0.364987	0.386409	0.482641	0.493232	0.287878	0.358831	0.469195	0.171925	0.513374	0.497614	0.53169	0.17603	0.480465	0.372535	0.17001	0.372452	0.296438	0.364668	0.27602	0.354601	0.290794	0.377704	0.350057	0.4252	0.17362	0.149906	0.381081	0.411962	0.323712	0.472248	0.386666	0.16093	0.171814	0.47016	0.502275	0.332455	0.2151	0.387473	0.469218	0.368748
33	3	alpha	MI	left	0.389813	0.230485	0.970098	0.584535	0.443931	0.418136	0.464278	0.568482	0.451531	0.362117	0.440867	0.550308	0.309859	0.591003	0.635738	0.593775	0.38464	0.551333	0.243038	0.191432	0.324844	0.191166	0.241218	0.205025	0.331143	0.19885	0.455703	0.531589	0.550008	0.232058	0.195588	0.316003	0.400298	0.330155	0.397152	0.305548	0.323189	0.179976	0.399892	0.618555	0.507848	0.280168	0.583126	0.433921	0.424705
33	3	beta	MI	left	0.171422	0.19064	0.942532	0.406528	0.53357	0.407225	0.423929	0.567833	0.553502	0.369436	0.316273	0.549257	0.222625	0.495822	0.471501	0.427266	0.172104	0.469957	0.270991	0.188367	0.304814	0.195644	0.253925	0.204686	0.336867	0.207037	0.349706	0.413604	0.426894	0.190909	0.183477	0.306688	0.437078	0.284348	0.434387	0.309371	0.196355	0.184957	0.435821	0.464539	0.314338	0.212354	0.405568	0.534577	0.39269
33	4	alpha	MI	left	0.313269	0.243804	0.967106	0.516021	0.471349	0.430716	0.500732	0.57526	0.483814	0.295334	0.444774	0.554894	0.294397	0.502125	0.566076	0.648073	0.308583	0.50591	0.305832	0.261273	0.335161	0.218325	0.304029	0.240884	0.338367	0.231581	0.484841	0.532318	0.488134	0.248887	0.265241	0.382464	0.436666	0.348042	0.410372	0.382146	0.225611	0.293552	0.414135	0.563528	0.459004	0.340093	0.504908	0.45935	0.432211
33	4	beta	MI	left	0.15229	0.229815	0.954865	0.469454	0.493038	0.392794	0.417158	0.628788	0.504228	0.270123	0.363219	0.615854	0.185331	0.420389	0.450637	0.44117	0.13959	0.458422	0.330511	0.190578	0.343289	0.184969	0.291494	0.253718	0.344528	0.176985	0.265935	0.384658	0.436244	0.24012	0.182356	0.319323	0.410547	0.303067	0.395491	0.299316	0.147951	0.21183	0.406452	0.38584	0.291063	0.20445	0.458862	0.497918	0.392719
32	2	alpha	MI	left	0.773638	0.485243	0.358191	0.40628	0.293864	0.307055	0.287507	0.286474	0.30024	0.467745	0.309118	0.383714	0.581371	0.579487	0.390064	0.600387	0.268981	0.578821	0.481912	0.288094	0.302717	0.27346	0.493663	0.362118	0.339367	0.491835	0.583451	0.542579	0.482103	0.277613	0.30089	0.728165	0.453722	0.40121	0.499323	0.744162	0.327064	0.266867	0.641119	0.627334	0.367924	0.285271	0.290765	0.388524	0.307142
32	2	beta	MI	left	0.701657	0.304128	0.161056	0.302213	0.179423	0.203226	0.178184	0.159184	0.172388	0.382363	0.285699	0.285458	0.457653	0.512399	0.451948	0.380654	0.136555	0.500556	0.352773	0.217753	0.268637	0.136844	0.353192	0.197376	0.418155	0.370567	0.431876	0.497326	0.567504	0.420468	0.224393	0.697108	0.455459	0.474819	0.557502	0.699423	0.198031	0.152128	0.624997	0.539269	0.248768	0.1831	0.265656	0.525409	0.417118
32	3	alpha	MI	left	0.599165	0.290115	0.635048	0.539024	0.208769	0.256725	0.277386	0.302836	0.218807	0.383262	0.405611	0.234896	0.482273	0.635501	0.517777	0.578928	0.241179	0.665634	0.535033	0.265342	0.386555	0.29895	0.542361	0.272065	0.396223	0.463206	0.552018	0.555813	0.487878	0.253122	0.303605	0.669207	0.52772	0.438036	0.489005	0.691916	0.303644	0.236494	0.603027	0.626237	0.433135	0.264146	0.274333	0.38138	0.228464
32	3	beta	MI	left	0.470313	0.21667	0.627364	0.540657	0.239939	0.359954	0.185314	0.433831	0.250417	0.195592	0.319724	0.191373	0.213354	0.462826	0.50296	0.29754	0.173962	0.522356	0.341959	0.156541	0.2778	0.144258	0.338495	0.16086	0.417131	0.289786	0.328374	0.380683	0.464719	0.316878	0.218593	0.517751	0.37611	0.316724	0.426322	0.516451	0.233235	0.184474	0.373663	0.388952	0.215655	0.15117	0.289953	0.406861	0.356473
32	4	alpha	MI	left	0.564276	0.269657	0.639053	0.506985	0.276166	0.313497	0.269705	0.319886	0.292771	0.367255	0.330381	0.270654	0.388877	0.597686	0.492199	0.541822	0.245622	0.565712	0.467598	0.244763	0.311563	0.236655	0.457304	0.233915	0.345274	0.403822	0.506224	0.482851	0.432491	0.31913	0.258239	0.579005	0.522458	0.392593	0.496579	0.591448	0.23082	0.2879	0.539351	0.578184	0.362988	0.254994	0.278006	0.46332	0.373943
32	4	beta	MI	left	0.478363	0.21063	0.582752	0.524925	0.280688	0.378874	0.214365	0.370645	0.282793	0.234768	0.373508	0.186645	0.251001	0.482908	0.4584	0.348535	0.145926	0.547782	0.282738	0.187872	0.267259	0.18256	0.267564	0.181829	0.383162	0.339666	0.388042	0.447898	0.437114	0.3451	0.220626	0.476949	0.443609	0.291101	0.403347	0.469295	0.244969	0.175726	0.389235	0.426931	0.266371	0.183445	0.285291	0.452405	0.404137
31	2	alpha	MI	left	0.606334	0.235118	0.455128	0.937517	0.422485	0.448362	0.21845	0.404237	0.526556	0.257103	0.623479	0.246976	0.211799	0.422295	0.643042	0.512372	0.203358	0.666341	0.238772	0.253748	0.312494	0.221167	0.273505	0.221108	0.405855	0.291748	0.321046	0.389845	0.36944	0.485221	0.250055	0.539714	0.492459	0.568134	0.519645	0.356406	0.320454	0.208438	0.584792	0.452468	0.3015	0.276848	0.367759	0.826619	0.601871
31	2	beta	MI	left	0.494928	0.158036	0.431944	0.888889	0.429922	0.475919	0.173893	0.377458	0.516014	0.153034	0.517896	0.174713	0.145417	0.324241	0.600981	0.403012	0.119047	0.537422	0.140341	0.191001	0.284448	0.141367	0.183778	0.155738	0.343339	0.253359	0.310928	0.368427	0.294749	0.433023	0.153628	0.475958	0.455342	0.44365	0.472117	0.303664	0.205259	0.140717	0.471891	0.426107	0.339314	0.181505	0.347831	0.690787	0.535041
31	3	alpha	MI	left	0.62278	0.300019	0.35999	0.911132	0.233408	0.388464	0.278851	0.340276	0.363001	0.219833	0.517477	0.264119	0.276571	0.391013	0.529997	0.5448	0.264786	0.66743	0.468993	0.236213	0.408854	0.275759	0.222362	0.243903	0.335814	0.397998	0.360165	0.377636	0.275531	0.407108	0.290012	0.565636	0.459923	0.461501	0.454179	0.336291	0.258214	0.247493	0.476264	0.484839	0.299296	0.262649	0.290146	0.586058	0.457593
31	3	beta	MI	left	0.55845	0.186706	0.375504	0.862536	0.159941	0.395196	0.200323	0.388852	0.420813	0.207061	0.454225	0.181494	0.251175	0.440643	0.541642	0.44538	0.167208	0.614902	0.447496	0.153525	0.379064	0.176512	0.169709	0.200635	0.383968	0.375018	0.356072	0.423923	0.365311	0.267641	0.174787	0.470408	0.461427	0.409249	0.360936	0.256169	0.182376	0.165499	0.438322	0.437654	0.341584	0.15314	0.254934	0.447936	0.364367
31	4	alpha	MI	left	0.643701	0.291818	0.420615	0.869546	0.288754	0.401954	0.251026	0.293977	0.393798	0.255509	0.508278	0.243835	0.339065	0.449945	0.605306	0.568546	0.237252	0.689439	0.524525	0.258357	0.394371	0.318264	0.211993	0.287818	0.378975	0.39909	0.411344	0.376339	0.44105	0.345501	0.276021	0.519573	0.437069	0.409861	0.441289	0.315199	0.246696	0.218364	0.449445	0.46984	0.368126	0.243302	0.326634	0.460104	0.432939
31	4	beta	MI	left	0.564759	0.194758	0.444443	0.831301	0.145061	0.377506	0.221043	0.258339	0.41155	0.144411	0.45759	0.211471	0.252222	0.428461	0.524562	0.490076	0.190969	0.641604	0.421587	0.176425	0.325335	0.22084	0.231799	0.184073	0.345326	0.364961	0.4049	0.434981	0.46945	0.275684	0.204724	0.472461	0.422638	0.319041	0.399103	0.26552	0.17517	0.174208	0.368998	0.444184	0.369093	0.269192	0.302228	0.392868	0.306117
30	2	alpha	MI	left	0.877797	0.661753	0.529878	0.942722	0.373082	0.274515	0.439361	0.282899	0.418672	0.282822	0.490567	0.480724	0.682969	0.836683	0.567139	0.831834	0.368533	0.836002	0.493925	0.321439	0.583633	0.353517	0.318172	0.308373	0.351574	0.627961	0.77953	0.747328	0.413282	0.321604	0.611484	0.629123	0.475159	0.678124	0.467429	0.321247	0.274434	0.271375	0.71516	0.828558	0.589778	0.265237	0.542776	0.493707	0.590103
30	2	beta	MI	left	0.500014	0.16241	0.506128	0.794856	0.262878	0.409179	0.194241	0.336329	0.478466	0.221603	0.500282	0.197231	0.254886	0.513944	0.507846	0.448145	0.16132	0.581616	0.318661	0.192618	0.360438	0.183524	0.184714	0.216247	0.258189	0.377593	0.406614	0.396054	0.302634	0.341692	0.20299	0.497658	0.420943	0.399204	0.415691	0.325105	0.217235	0.271031	0.409983	0.457403	0.231996	0.220243	0.415575	0.661013	0.578314
30	3	alpha	MI	left	0.863755	0.712993	0.491039	0.948811	0.452578	0.36875	0.516311	0.349752	0.355259	0.300618	0.401395	0.552774	0.767643	0.80728	0.465787	0.875918	0.371689	0.842586	0.571073	0.44712	0.638264	0.406143	0.337364	0.355704	0.360605	0.67161	0.781314	0.730628	0.403442	0.314653	0.666989	0.659691	0.575236	0.697207	0.470458	0.361851	0.341256	0.326424	0.730868	0.78915	0.639742	0.334302	0.503609	0.469053	0.469099
30	3	beta	MI	left	0.540579	0.21807	0.46706	0.776436	0.237831	0.379337	0.159592	0.294902	0.44411	0.204293	0.474299	0.164357	0.284784	0.457029	0.481587	0.476798	0.221544	0.612274	0.371122	0.225131	0.366312	0.232112	0.21872	0.195647	0.292636	0.381228	0.38706	0.35607	0.315392	0.310647	0.191006	0.474977	0.351228	0.387911	0.421569	0.26373	0.199739	0.236122	0.393778	0.408337	0.244423	0.209339	0.333007	0.632344	0.478653
30	4	alpha	MI	left	0.886395	0.738662	0.563418	0.943358	0.369609	0.272628	0.460494	0.254013	0.426881	0.352978	0.485589	0.500035	0.749438	0.867175	0.582892	0.884011	0.382945	0.855584	0.522658	0.370177	0.585384	0.27979	0.303134	0.37017	0.356986	0.641051	0.822256	0.795689	0.455608	0.280372	0.680277	0.629742	0.550585	0.66452	0.386881	0.233385	0.385268	0.260677	0.716667	0.873761	0.696643	0.309486	0.569299	0.372265	0.372714
30	4	beta	MI	left	0.520204	0.181788	0.467477	0.781015	0.191944	0.330077	0.179942	0.278702	0.452525	0.173029	0.4801	0.207134	0.297516	0.482715	0.500518	0.522439	0.184441	0.568775	0.384117	0.203516	0.386304	0.238332	0.164516	0.196718	0.272759	0.41781	0.410888	0.354668	0.31338	0.282523	0.180086	0.456179	0.388728	0.387465	0.370467	0.203739	0.167743	0.185792	0.396262	0.441626	0.303594	0.155709	0.33078	0.598187	0.423572
29	2	alpha	MI	left	0.693762	0.468194	0.584934	0.520806	0.308112	0.315341	0.317078	0.322374	0.322334	0.312045	0.294806	0.33488	0.471523	0.618085	0.519895	0.671312	0.290417	0.495227	0.433902	0.439017	0.239799	0.367286	0.43694	0.435052	0.306077	0.397562	0.507795	0.512352	0.445656	0.324444	0.311661	0.531964	0.540626	0.310785	0.551044	0.515892	0.4696	0.387371	0.572782	0.645497	0.419464	0.341635	0.437536	0.51874	0.522468
29	2	beta	MI	left	0.481094	0.199776	0.42588	0.453526	0.215235	0.208232	0.178179	0.170607	0.202523	0.214439	0.279155	0.185363	0.306847	0.387012	0.332477	0.527877	0.198798	0.468237	0.456655	0.415574	0.332848	0.35276	0.448212	0.459745	0.250473	0.370569	0.415722	0.315051	0.333178	0.33202	0.205266	0.46671	0.429287	0.317622	0.479745	0.453842	0.380295	0.249531	0.478476	0.42038	0.241865	0.202745	0.20827	0.52368	0.504411
29	3	alpha	MI	left	0.657826	0.449055	0.602779	0.598368	0.317458	0.317094	0.328321	0.335218	0.317735	0.318365	0.345123	0.314137	0.40147	0.580208	0.469302	0.708416	0.33407	0.54906	0.488189	0.498725	0.291468	0.345462	0.495065	0.537055	0.347883	0.372152	0.48828	0.437875	0.392356	0.302483	0.34782	0.55815	0.554078	0.322679	0.534663	0.552402	0.527037	0.409191	0.55547	0.559802	0.318917	0.302536	0.480213	0.461634	0.449855
29	3	beta	MI	left	0.478403	0.183629	0.444165	0.457976	0.218965	0.220166	0.178183	0.173091	0.221642	0.205622	0.334963	0.150684	0.228093	0.357691	0.326778	0.504999	0.197212	0.487501	0.403992	0.380936	0.251928	0.286888	0.425174	0.443	0.324065	0.303855	0.294713	0.271147	0.274901	0.26405	0.193724	0.428596	0.40512	0.218561	0.363033	0.440987	0.384616	0.257699	0.35168	0.361352	0.19127	0.186185	0.200672	0.380644	0.367978
29	4	alpha	MI	left	0.61314	0.411763	0.548852	0.503342	0.262751	0.270851	0.351723	0.288529	0.261914	0.27603	0.334914	0.300119	0.451927	0.598737	0.511892	0.715945	0.308325	0.483564	0.476327	0.482232	0.332799	0.43651	0.480478	0.508759	0.311035	0.479439	0.552801	0.381252	0.391161	0.343673	0.314632	0.501196	0.49608	0.363168	0.582115	0.501648	0.490077	0.386477	0.604798	0.673281	0.376436	0.3106	0.395353	0.551112	0.570839
29	4	beta	MI	left	0.528426	0.243227	0.501017	0.486217	0.247966	0.239737	0.198146	0.207101	0.235934	0.234419	0.335219	0.178676	0.316265	0.502634	0.430233	0.501593	0.189385	0.515597	0.351911	0.326849	0.323569	0.280329	0.356656	0.41213	0.280489	0.33725	0.391282	0.394216	0.388721	0.350799	0.22488	0.377189	0.365137	0.320111	0.460533	0.381822	0.347574	0.287178	0.433347	0.44906	0.25712	0.228582	0.271829	0.501985	0.487815
28	2	alpha	MI	left	0.791369	0.493838	0.539765	0.784364	0.464547	0.472119	0.328298	0.483351	0.469406	0.450735	0.613763	0.356004	0.451232	0.472109	0.418199	0.613347	0.440383	0.793315	0.540247	0.585916	0.379191	0.451509	0.532855	0.498484	0.594669	0.392917	0.479764	0.44322	0.38878	0.367538	0.493288	0.642697	0.975118	0.418543	0.48824	0.640397	0.451045	0.447602	0.458368	0.474037	0.456294	0.372774	0.45463	0.422143	0.367204
28	2	beta	MI	left	0.643239	0.352782	0.522927	0.706892	0.406973	0.352118	0.277716	0.417358	0.410553	0.383023	0.563493	0.254758	0.343214	0.327838	0.332952	0.472636	0.362475	0.71661	0.519589	0.444226	0.314025	0.395571	0.503759	0.465291	0.547717	0.33064	0.418723	0.322966	0.322402	0.296437	0.37236	0.660274	0.938661	0.29826	0.368626	0.646104	0.375847	0.374505	0.340956	0.339002	0.338831	0.299321	0.416147	0.423093	0.302626
28	3	alpha	MI	left	0.65125	0.302023	0.442755	0.691566	0.279889	0.267793	0.230394	0.26324	0.28669	0.272652	0.494503	0.271071	0.283528	0.549909	0.49492	0.524836	0.248911	0.701419	0.35368	0.466212	0.317317	0.224669	0.349831	0.290624	0.400643	0.460452	0.370481	0.430577	0.405564	0.368725	0.283049	0.596326	0.964147	0.494203	0.485663	0.583448	0.265891	0.279703	0.598578	0.504175	0.315579	0.27981	0.268224	0.553995	0.384515
28	3	beta	MI	left	0.470679	0.167451	0.35389	0.528427	0.223485	0.17129	0.177653	0.227561	0.228502	0.179347	0.328234	0.180586	0.21781	0.413908	0.323286	0.392968	0.200784	0.534668	0.373142	0.336957	0.341642	0.157162	0.364736	0.204876	0.299264	0.394327	0.321857	0.322943	0.299963	0.335182	0.172529	0.570163	0.943075	0.428581	0.445669	0.569653	0.21845	0.175276	0.487122	0.459875	0.21313	0.174101	0.166694	0.485635	0.327476
28	4	alpha	MI	left	0.573865	0.229791	0.486192	0.623129	0.242042	0.250355	0.26574	0.317882	0.25107	0.220199	0.507088	0.215569	0.321228	0.531488	0.510903	0.463775	0.229705	0.700805	0.336668	0.408398	0.300979	0.244695	0.326714	0.286465	0.444605	0.421109	0.37351	0.35169	0.44725	0.406825	0.244821	0.574024	0.950521	0.475639	0.481903	0.573768	0.215198	0.228803	0.586355	0.470952	0.244095	0.228549	0.218835	0.569576	0.434069
28	4	beta	MI	left	0.460137	0.18602	0.434671	0.577356	0.225201	0.217342	0.161312	0.285525	0.229335	0.168999	0.407482	0.150609	0.245081	0.444669	0.410394	0.245155	0.131357	0.535269	0.280491	0.186868	0.240102	0.16595	0.278836	0.165281	0.361986	0.325575	0.288368	0.313487	0.36902	0.370197	0.143619	0.584281	0.920352	0.405488	0.517934	0.569547	0.170417	0.159593	0.459225	0.472055	0.228941	0.157658	0.161732	0.53806	0.385707
27	2	alpha	MI	left	0.615409	0.363446	0.564684	0.593298	0.264503	0.241399	0.261619	0.249823	0.443304	0.335573	0.363909	0.332339	0.463597	0.579515	0.487753	0.648028	0.240013	0.630422	0.572717	0.25468	0.323902	0.256476	0.235158	0.289975	0.410303	0.49253	0.473158	0.483089	0.431386	0.235946	0.312921	0.577979	0.570305	0.308638	0.427812	0.238637	0.33263	0.291061	0.540759	0.556235	0.39821	0.263248	0.258145	0.297219	0.266843
27	2	beta	MI	left	0.215506	0.188832	0.264986	0.365666	0.150195	0.249794	0.171073	0.181563	0.324394	0.192211	0.251168	0.192078	0.204155	0.303615	0.336182	0.471949	0.170082	0.508913	0.529235	0.206161	0.260379	0.1887	0.18163	0.219521	0.37608	0.372792	0.283812	0.286854	0.379851	0.226221	0.205613	0.568084	0.405562	0.284247	0.273869	0.322555	0.199812	0.244938	0.359809	0.340264	0.256389	0.238345	0.220917	0.31025	0.270753
27	3	alpha	MI	left	0.581671	0.281511	0.595986	0.61647	0.281767	0.297377	0.326471	0.376791	0.548497	0.309164	0.353425	0.303014	0.372041	0.610692	0.537349	0.616861	0.255759	0.601706	0.597128	0.211676	0.308312	0.211135	0.28461	0.232297	0.319268	0.478171	0.44162	0.512935	0.45217	0.279191	0.249506	0.641514	0.542521	0.370338	0.394105	0.311203	0.234635	0.230938	0.566797	0.534865	0.373108	0.260587	0.332433	0.366831	0.351672
27	3	beta	MI	left	0.409765	0.200905	0.307754	0.497455	0.152297	0.326771	0.162106	0.226436	0.366818	0.192192	0.316985	0.205613	0.246778	0.353717	0.396489	0.467512	0.149462	0.488446	0.498867	0.191556	0.243647	0.160324	0.196871	0.169031	0.332159	0.367066	0.376287	0.449846	0.474266	0.294571	0.191445	0.60307	0.536245	0.278533	0.417506	0.328291	0.164816	0.161195	0.376535	0.462948	0.35233	0.237794	0.221115	0.330362	0.366925
27	4	alpha	MI	left	0.650869	0.347179	0.529977	0.620232	0.260241	0.301571	0.273128	0.303332	0.453146	0.298654	0.37959	0.341865	0.422428	0.586152	0.517224	0.65581	0.301237	0.661499	0.555512	0.244047	0.336734	0.252353	0.282394	0.247458	0.366335	0.522892	0.465336	0.50077	0.492534	0.314139	0.322958	0.602599	0.510406	0.408053	0.381926	0.335969	0.292645	0.225664	0.562425	0.521083	0.384011	0.30094	0.288389	0.378861	0.31616
27	4	beta	MI	left	0.434984	0.169173	0.400813	0.532448	0.184588	0.315817	0.195419	0.294374	0.412086	0.181903	0.313485	0.232702	0.269179	0.430014	0.426984	0.472666	0.159999	0.53418	0.507573	0.182062	0.292997	0.195828	0.171845	0.241493	0.33829	0.411478	0.360866	0.421416	0.465926	0.302084	0.14532	0.626542	0.504853	0.327218	0.417124	0.360282	0.163471	0.210925	0.411906	0.425592	0.275979	0.244912	0.214199	0.331778	0.318906
26	2	alpha	MI	left	0.550086	0.244119	0.574461	0.549088	0.256291	0.273629	0.245786	0.249703	0.513001	0.275828	0.334791	0.24555	0.392459	0.571171	0.50226	0.579882	0.267911	0.593616	0.536383	0.219583	0.346845	0.220186	0.29472	0.252645	0.369715	0.450987	0.430713	0.493842	0.543244	0.267177	0.258364	0.613575	0.461074	0.404833	0.434446	0.286619	0.194536	0.231026	0.510646	0.459801	0.375948	0.327523	0.347137	0.425982	0.310013
26	2	beta	MI	left	0.556093	0.169007	0.506383	0.614543	0.202434	0.237807	0.195837	0.207722	0.358168	0.157069	0.31228	0.190317	0.268516	0.372861	0.397605	0.516105	0.180226	0.637344	0.56877	0.147162	0.335963	0.139222	0.158136	0.274034	0.284268	0.304811	0.283308	0.292265	0.357007	0.234741	0.231874	0.626385	0.414005	0.34157	0.31143	0.262886	0.205863	0.155829	0.38456	0.31401	0.222835	0.204015	0.271406	0.299784	0.406113
26	3	alpha	MI	left	0.64208	0.283259	0.589404	0.569903	0.221189	0.281663	0.270308	0.297619	0.472899	0.255529	0.403303	0.27562	0.323994	0.44664	0.469483	0.567042	0.307462	0.623843	0.515976	0.259477	0.272254	0.236275	0.292287	0.329351	0.410381	0.398449	0.398665	0.409591	0.399487	0.26105	0.30668	0.586751	0.475279	0.29052	0.355026	0.274287	0.264056	0.330284	0.443151	0.473485	0.364112	0.262867	0.288563	0.364714	0.313614
26	3	beta	MI	left	0.635495	0.242545	0.549739	0.659227	0.296857	0.232038	0.215054	0.245139	0.289118	0.233225	0.380016	0.244608	0.289614	0.346117	0.36818	0.538784	0.230184	0.681104	0.600522	0.193335	0.297898	0.200355	0.206371	0.278303	0.347004	0.385586	0.341308	0.324673	0.345118	0.205599	0.271456	0.635797	0.45521	0.282328	0.411023	0.259049	0.177449	0.234164	0.468847	0.456625	0.272978	0.196891	0.327197	0.283471	0.321584
26	4	alpha	MI	left	0.610155	0.33407	0.595173	0.634358	0.217577	0.317594	0.182486	0.283658	0.519475	0.217916	0.449247	0.216836	0.367643	0.548183	0.569993	0.619355	0.258409	0.591472	0.497487	0.173761	0.219439	0.202844	0.233547	0.188135	0.29884	0.404729	0.483545	0.477773	0.412698	0.26334	0.277975	0.607131	0.488694	0.349018	0.419609	0.288479	0.253695	0.225516	0.504648	0.541593	0.329824	0.250339	0.335646	0.340548	0.369781
26	4	beta	MI	left	0.598224	0.212653	0.480905	0.623124	0.23183	0.234315	0.18078	0.191548	0.34606	0.126274	0.273882	0.236498	0.36581	0.418897	0.373828	0.531118	0.174167	0.642842	0.553854	0.172386	0.298837	0.186721	0.181889	0.220201	0.280354	0.407755	0.374893	0.33511	0.310873	0.21351	0.236808	0.61493	0.432631	0.271785	0.364979	0.234731	0.172279	0.193258	0.432964	0.39986	0.308196	0.210822	0.27433	0.292756	0.304091
24	2	alpha	MI	left	0.769393	0.410429	0.739187	0.641364	0.269826	0.234147	0.428934	0.277211	0.482208	0.355497	0.300494	0.243497	0.534222	0.711169	0.601276	0.609869	0.459511	0.606548	0.420524	0.29852	0.287825	0.257617	0.299658	0.338551	0.269712	0.374749	0.570824	0.613646	0.48332	0.249393	0.310898	0.568175	0.656126	0.306921	0.468338	0.264333	0.380597	0.342907	0.549139	0.621961	0.418366	0.259308	0.487392	0.324302	0.247459
24	2	beta	MI	left	0.482236	0.14296	0.488529	0.48812	0.210521	0.263178	0.155235	0.223456	0.379019	0.214719	0.287814	0.158905	0.253021	0.422928	0.440363	0.392331	0.123096	0.459606	0.360233	0.179431	0.22601	0.184963	0.125663	0.168558	0.237579	0.347843	0.341152	0.252919	0.268599	0.293262	0.180377	0.498127	0.505184	0.266127	0.500022	0.382348	0.188383	0.193597	0.401386	0.461073	0.217054	0.155161	0.244077	0.549209	0.406075
24	3	alpha	MI	left	0.773727	0.444979	0.650932	0.662129	0.305956	0.2938	0.391904	0.296213	0.468084	0.360909	0.330477	0.287576	0.523199	0.729486	0.625078	0.668203	0.416042	0.594852	0.517249	0.367897	0.296435	0.313734	0.29796	0.311027	0.310659	0.396983	0.640214	0.652558	0.51552	0.277065	0.317283	0.652144	0.665301	0.310636	0.527604	0.370275	0.291439	0.328772	0.569121	0.694235	0.500341	0.31557	0.497211	0.325116	0.34528
24	3	beta	MI	left	0.543588	0.17364	0.515772	0.532939	0.14784	0.346858	0.182174	0.28734	0.504641	0.18517	0.375444	0.169921	0.234913	0.496343	0.53322	0.382963	0.158549	0.532344	0.400072	0.170604	0.235749	0.153848	0.20405	0.193859	0.311233	0.302118	0.316908	0.383235	0.438666	0.292818	0.137538	0.496768	0.476378	0.318694	0.416737	0.30475	0.196917	0.189215	0.433324	0.464317	0.26661	0.149059	0.261879	0.430563	0.464981
24	4	alpha	MI	left	0.784215	0.547266	0.718965	0.68602	0.280559	0.28769	0.449078	0.260862	0.385102	0.348148	0.248186	0.289905	0.503805	0.720234	0.586615	0.747427	0.456265	0.672391	0.572914	0.445693	0.284773	0.305745	0.276065	0.309884	0.281217	0.418307	0.581778	0.613186	0.472773	0.316433	0.362595	0.625275	0.722452	0.233694	0.482818	0.305328	0.332672	0.326669	0.493653	0.715153	0.521262	0.313874	0.470008	0.244817	0.224788
24	4	beta	MI	left	0.50719	0.13871	0.425742	0.501063	0.143402	0.191189	0.159949	0.219446	0.304464	0.155599	0.273247	0.189572	0.197816	0.355574	0.371261	0.470808	0.213747	0.511611	0.494444	0.226533	0.314632	0.213272	0.199783	0.260536	0.20661	0.36999	0.241127	0.214088	0.234341	0.347039	0.196594	0.55625	0.495499	0.331829	0.449099	0.402508	0.187146	0.154125	0.422762	0.336881	0.159185	0.169615	0.208343	0.501537	0.385229
23	2	alpha	MI	left	0.665806	0.330343	0.559524	0.636854	0.316803	0.282254	0.230965	0.315919	0.317967	0.272344	0.423211	0.237048	0.229653	0.419472	0.500662	0.543695	0.258563	0.651274	0.60158	0.24799	0.312684	0.210797	0.267725	0.317073	0.395089	0.418356	0.307469	0.286478	0.429887	0.251131	0.270907	0.595159	0.628924	0.365737	0.363777	0.423962	0.252824	0.298879	0.468636	0.399959	0.26478	0.270104	0.321887	0.288037	0.320793
23	2	beta	MI	left	0.520233	0.178117	0.525259	0.49893	0.165934	0.202613	0.193046	0.257137	0.373045	0.207604	0.287503	0.144526	0.273828	0.438348	0.397744	0.491319	0.170031	0.559177	0.480796	0.185261	0.258531	0.212687	0.162054	0.183504	0.28243	0.371946	0.409726	0.373157	0.337774	0.207229	0.157255	0.462174	0.605206	0.270614	0.360645	0.264885	0.222753	0.19304	0.366698	0.457838	0.276799	0.147074	0.203531	0.385506	0.258464
23	3	alpha	MI	left	0.669131	0.354962	0.555782	0.624821	0.297789	0.285451	0.306325	0.36583	0.433953	0.303358	0.366638	0.256128	0.28583	0.531229	0.583419	0.562945	0.305945	0.694733	0.548203	0.257817	0.344896	0.220366	0.28541	0.277716	0.353997	0.402017	0.338973	0.404884	0.461008	0.317326	0.32036	0.605858	0.565606	0.402149	0.341947	0.38371	0.278753	0.323132	0.475811	0.457511	0.284591	0.247046	0.34973	0.364224	0.324496
23	3	beta	MI	left	0.484988	0.182395	0.651306	0.553697	0.206267	0.256042	0.221601	0.358144	0.493354	0.263982	0.285983	0.163961	0.279862	0.533274	0.469204	0.451552	0.165278	0.549738	0.415882	0.188713	0.233367	0.15218	0.175211	0.185627	0.297051	0.335398	0.359296	0.363357	0.369923	0.224913	0.203573	0.453043	0.626082	0.311834	0.399061	0.267743	0.199252	0.201105	0.375713	0.519732	0.277971	0.16398	0.324148	0.440666	0.283978
23	4	alpha	MI	left	0.687641	0.340502	0.617156	0.657625	0.319563	0.264456	0.251782	0.364432	0.320528	0.239033	0.437921	0.201501	0.212051	0.356561	0.41828	0.548957	0.328098	0.72392	0.586437	0.284887	0.248516	0.2219	0.316734	0.330557	0.420367	0.322424	0.245442	0.316079	0.40185	0.258964	0.380129	0.67415	0.607532	0.36479	0.376214	0.483458	0.364011	0.399052	0.443652	0.33638	0.266048	0.26046	0.344791	0.313344	0.275464
23	4	beta	MI	left	0.572318	0.232769	0.6059	0.579556	0.201257	0.179532	0.275169	0.346981	0.377825	0.199598	0.306285	0.183025	0.243317	0.470815	0.409975	0.5118	0.241537	0.586596	0.504348	0.217652	0.207392	0.188074	0.228442	0.236871	0.32942	0.266208	0.338262	0.332139	0.336179	0.172945	0.181166	0.496355	0.544399	0.24796	0.26896	0.242919	0.183328	0.291113	0.312137	0.363876	0.228459	0.168276	0.287725	0.298431	0.209861
22	2	alpha	MI	left	0.680557	0.319794	0.971724	0.704744	0.203249	0.238724	0.26815	0.274402	0.309595	0.524047	0.340075	0.36453	0.637515	0.882713	0.437871	0.670352	0.607084	0.757825	0.474031	0.333887	0.43174	0.373862	0.287027	0.440282	0.347856	0.68074	0.718121	0.705725	0.297252	0.26721	0.419809	0.829752	0.689339	0.654223	0.698338	0.664007	0.376338	0.513963	0.842647	0.683947	0.359515	0.359517	0.65508	0.204004	0.253224
22	2	beta	MI	left	0.349658	0.272349	0.920914	0.515131	0.394893	0.493178	0.229173	0.386684	0.492872	0.212259	0.386569	0.171541	0.211441	0.494357	0.47255	0.44156	0.280436	0.572202	0.325628	0.174351	0.3361	0.186492	0.185488	0.171044	0.269689	0.379474	0.29776	0.246145	0.222376	0.338351	0.154485	0.805761	0.645881	0.543665	0.615472	0.7553	0.161558	0.210706	0.643527	0.366132	0.275394	0.506519	0.462097	0.469727	0.548097
22	3	alpha	MI	left	0.706168	0.268237	0.963934	0.667489	0.330725	0.286805	0.386522	0.322747	0.342742	0.507872	0.385783	0.381873	0.663345	0.868153	0.436106	0.554516	0.625615	0.749323	0.457925	0.324984	0.470235	0.485006	0.327501	0.351125	0.46784	0.670864	0.734208	0.69553	0.318265	0.271065	0.330365	0.893258	0.762934	0.736172	0.839136	0.777991	0.240248	0.576212	0.825764	0.568598	0.307525	0.502537	0.611742	0.365886	0.319496
22	3	beta	MI	left	0.412201	0.263684	0.900413	0.425062	0.335549	0.432046	0.232216	0.242519	0.439229	0.291268	0.26944	0.162014	0.318218	0.623046	0.477326	0.381958	0.27957	0.57462	0.284847	0.181125	0.275201	0.246951	0.145396	0.120821	0.172818	0.432057	0.433017	0.405353	0.216833	0.337328	0.157989	0.798957	0.69964	0.504746	0.637127	0.752508	0.1626	0.266751	0.658936	0.450302	0.268517	0.537369	0.347403	0.41979	0.464557
22	4	alpha	MI	left	0.736345	0.359754	0.963354	0.710715	0.388816	0.47695	0.475937	0.368417	0.480346	0.532282	0.523875	0.458423	0.69255	0.863657	0.626542	0.411444	0.667946	0.799325	0.419534	0.311353	0.510216	0.420966	0.331752	0.501626	0.559855	0.690523	0.727798	0.724312	0.449513	0.377464	0.305333	0.926777	0.7888	0.614043	0.818588	0.847086	0.285366	0.472341	0.67928	0.453577	0.353231	0.498433	0.643518	0.417702	0.5021
22	4	beta	MI	left	0.420384	0.315882	0.902016	0.510413	0.333372	0.434982	0.199257	0.227341	0.404703	0.25181	0.28079	0.134469	0.288097	0.581141	0.431441	0.288679	0.299581	0.590988	0.27805	0.185465	0.274779	0.231574	0.191176	0.169042	0.206985	0.407378	0.382492	0.373659	0.204391	0.405221	0.184039	0.854572	0.815452	0.512643	0.614972	0.864396	0.143851	0.274442	0.606387	0.368761	0.357324	0.678336	0.414623	0.42806	0.485291
21	2	alpha	MI	left	0.265173	0.27383	0.775575	0.461246	0.38913	0.354579	0.331033	0.331471	0.420069	0.405364	0.29199	0.255385	0.386896	0.514389	0.495112	0.95721	0.308347	0.304138	0.559079	0.56062	0.459448	0.461666	0.534763	0.27187	0.268678	0.589061	0.533727	0.329403	0.471143	0.319161	0.291777	0.581317	0.585555	0.470304	0.454673	0.552269	0.278162	0.277762	0.592893	0.529953	0.329545	0.490388	0.263322	0.5869	0.47875
21	2	beta	MI	left	0.186212	0.207339	0.680242	0.479748	0.401472	0.386425	0.250391	0.303612	0.439242	0.302381	0.254597	0.182651	0.256653	0.432837	0.476224	0.958596	0.366312	0.14221	0.624393	0.568927	0.479281	0.455761	0.566602	0.229817	0.194312	0.516814	0.417297	0.219673	0.509576	0.383457	0.148539	0.636895	0.582737	0.481584	0.467094	0.579606	0.230927	0.197108	0.512903	0.40765	0.21434	0.527492	0.240237	0.613313	0.509205
21	3	alpha	MI	left	0.309124	0.302737	0.749417	0.455349	0.295313	0.310598	0.300044	0.337116	0.322932	0.364429	0.28135	0.278166	0.333676	0.403383	0.379811	0.750258	0.34208	0.2499	0.333771	0.250498	0.422116	0.317692	0.316213	0.276743	0.25463	0.340078	0.334482	0.30671	0.346753	0.360908	0.219688	0.330095	0.281238	0.49178	0.40457	0.332096	0.237401	0.264069	0.507549	0.41732	0.373253	0.306621	0.335748	0.41113	0.346917
21	3	beta	MI	left	0.205418	0.202413	0.603303	0.463125	0.290593	0.323955	0.246854	0.303365	0.341267	0.23797	0.244997	0.212702	0.246031	0.379802	0.380858	0.792094	0.319353	0.199935	0.229791	0.213529	0.363782	0.319024	0.224267	0.179041	0.159545	0.41719	0.309521	0.25048	0.217791	0.313863	0.167817	0.30103	0.27427	0.397367	0.367983	0.270349	0.178438	0.186254	0.468358	0.377711	0.280125	0.244964	0.230327	0.505434	0.391238
21	4	alpha	MI	left	0.2162	0.238854	0.704176	0.462275	0.340721	0.289252	0.264514	0.243386	0.409813	0.383302	0.319279	0.198825	0.376947	0.523248	0.456406	0.607034	0.304579	0.254617	0.269098	0.211004	0.330424	0.324889	0.265508	0.256909	0.204841	0.351719	0.317881	0.280205	0.257749	0.280236	0.24279	0.30992	0.297165	0.408371	0.391705	0.292682	0.246034	0.247919	0.488518	0.542344	0.42757	0.245297	0.267269	0.507252	0.340363
21	4	beta	MI	left	0.178311	0.165539	0.572953	0.482587	0.289199	0.282297	0.205679	0.200772	0.328986	0.237833	0.234601	0.185568	0.294686	0.356401	0.341714	0.689719	0.280989	0.149102	0.184686	0.190117	0.290733	0.356102	0.181867	0.161794	0.135834	0.334717	0.341327	0.241909	0.171192	0.314811	0.168291	0.398172	0.287666	0.371661	0.464154	0.361834	0.20187	0.170377	0.437499	0.40842	0.253413	0.309355	0.205357	0.509961	0.336671
19	2	alpha	MI	left	0.738628	0.492726	0.567982	0.595151	0.39454	0.283459	0.271801	0.212042	0.443331	0.218772	0.344501	0.370596	0.468276	0.558549	0.570604	0.760724	0.33622	0.669706	0.732367	0.281132	0.447271	0.289816	0.320926	0.295896	0.303638	0.624104	0.491286	0.420735	0.434337	0.309679	0.374961	0.641497	0.552553	0.476814	0.426265	0.34447	0.265898	0.230585	0.616683	0.590277	0.362098	0.277839	0.263748	0.38849	0.360429
19	2	beta	MI	left	0.621494	0.306595	0.526158	0.434094	0.257835	0.179015	0.19681	0.16431	0.341116	0.259557	0.233165	0.293473	0.466776	0.536816	0.378745	0.633842	0.198321	0.479858	0.575136	0.255228	0.280722	0.315085	0.222985	0.226108	0.22067	0.494006	0.587671	0.531013	0.387587	0.199201	0.180153	0.450008	0.53716	0.253808	0.40727	0.20141	0.267314	0.165994	0.42508	0.579588	0.462408	0.218132	0.182516	0.358981	0.266154
19	3	alpha	MI	left	0.670463	0.467729	0.563474	0.554898	0.37227	0.282676	0.293155	0.260216	0.443878	0.276815	0.358176	0.335972	0.510491	0.628004	0.596721	0.775405	0.288164	0.670315	0.725239	0.352148	0.382102	0.280765	0.28071	0.310862	0.301432	0.579626	0.509059	0.480552	0.496917	0.307706	0.459201	0.703438	0.5985	0.444214	0.427024	0.290734	0.315887	0.236581	0.668339	0.539509	0.422062	0.345637	0.264869	0.37958	0.332179
19	3	beta	MI	left	0.512968	0.219256	0.554568	0.435492	0.154012	0.19637	0.191025	0.164876	0.413875	0.206547	0.298716	0.179028	0.330718	0.517547	0.412461	0.589453	0.174174	0.454185	0.546889	0.157969	0.255955	0.229435	0.239155	0.185703	0.276013	0.402824	0.441822	0.440835	0.388534	0.194823	0.19817	0.477743	0.503211	0.254066	0.391275	0.185035	0.212135	0.165042	0.374674	0.493046	0.37232	0.209176	0.150717	0.360565	0.277448
19	4	alpha	MI	left	0.731335	0.528632	0.608192	0.55048	0.43362	0.35902	0.337597	0.298901	0.3844	0.269117	0.365302	0.402961	0.548151	0.634891	0.536325	0.76828	0.403756	0.641936	0.724297	0.336899	0.353023	0.32819	0.28764	0.344661	0.311565	0.631333	0.55762	0.542292	0.456049	0.317472	0.365085	0.669668	0.592436	0.340612	0.517034	0.296574	0.258671	0.27939	0.701321	0.62975	0.470568	0.289123	0.32263	0.38945	0.364789
19	4	beta	MI	left	0.529874	0.221155	0.566271	0.455068	0.174058	0.163104	0.186935	0.201424	0.371795	0.19669	0.267966	0.231376	0.347334	0.511367	0.409857	0.555057	0.188457	0.438711	0.561124	0.210364	0.244332	0.288365	0.177158	0.1744	0.239671	0.414124	0.492601	0.44802	0.364589	0.189267	0.182662	0.416751	0.568156	0.255813	0.456345	0.197213	0.276425	0.202693	0.38631	0.544967	0.349638	0.167032	0.220443	0.310698	0.287728
18	2	alpha	MI	left	0.587218	0.332798	0.513522	0.485288	0.277382	0.275007	0.264307	0.207455	0.360798	0.310551	0.319443	0.257379	0.499961	0.588627	0.467924	0.65649	0.24489	0.566122	0.493218	0.36393	0.349599	0.3576	0.272144	0.22103	0.247214	0.507032	0.498478	0.437676	0.378578	0.321692	0.320268	0.494833	0.630964	0.445668	0.53817	0.381797	0.298601	0.308924	0.62359	0.54696	0.316341	0.234688	0.2719	0.515812	0.428422
18	2	beta	MI	left	0.530407	0.158198	0.461057	0.580074	0.122652	0.240217	0.16033	0.207863	0.37205	0.150915	0.297435	0.158575	0.271692	0.485745	0.467104	0.551354	0.149854	0.521802	0.520621	0.195315	0.276538	0.190343	0.164138	0.167107	0.271476	0.403389	0.4092	0.400377	0.37831	0.26584	0.179015	0.561127	0.544075	0.314988	0.445935	0.263828	0.207775	0.199335	0.443533	0.514295	0.269624	0.182584	0.254692	0.364535	0.366084
18	3	alpha	MI	left	0.575472	0.355841	0.460935	0.512289	0.191416	0.277173	0.255316	0.266942	0.371348	0.329896	0.36866	0.248026	0.418582	0.587899	0.502699	0.671338	0.183367	0.505089	0.50473	0.260695	0.311776	0.322319	0.207562	0.268991	0.272593	0.455059	0.468026	0.419777	0.417401	0.27587	0.280629	0.483611	0.554023	0.379154	0.501672	0.281783	0.313894	0.343363	0.585713	0.560484	0.331652	0.252542	0.251268	0.476129	0.401501
18	3	beta	MI	left	0.595362	0.205315	0.441776	0.617968	0.166353	0.281796	0.173918	0.260198	0.344328	0.213127	0.330118	0.262781	0.369123	0.489508	0.445293	0.546997	0.163447	0.574879	0.507526	0.173308	0.273878	0.201023	0.180568	0.144335	0.290799	0.426537	0.454972	0.435266	0.430747	0.251208	0.183446	0.561255	0.490519	0.303982	0.393424	0.28129	0.168734	0.135288	0.451818	0.508997	0.298717	0.200312	0.269191	0.359129	0.365367
18	4	alpha	MI	left	0.659163	0.394909	0.563436	0.484283	0.251282	0.234198	0.310448	0.239514	0.522736	0.33966	0.365287	0.291043	0.437386	0.657	0.55936	0.634473	0.299762	0.543247	0.461982	0.222025	0.333118	0.235936	0.27172	0.236312	0.294973	0.429347	0.47539	0.505506	0.465371	0.269468	0.292225	0.504018	0.521873	0.319787	0.402594	0.282458	0.290276	0.245314	0.494901	0.52251	0.438223	0.321205	0.265544	0.443035	0.283684
18	4	beta	MI	left	0.523731	0.186672	0.389876	0.581271	0.2008	0.24613	0.180687	0.199748	0.358248	0.202455	0.290169	0.228891	0.265643	0.445482	0.403761	0.578151	0.202166	0.482354	0.542097	0.233323	0.293698	0.248142	0.235472	0.182867	0.245733	0.397747	0.401012	0.351205	0.390136	0.279992	0.17157	0.58074	0.514319	0.281838	0.460958	0.333106	0.167678	0.190002	0.456976	0.488512	0.223202	0.217227	0.241546	0.373553	0.35891
17	2	alpha	MI	left	0.95706	0.464684	0.489392	0.657581	0.478566	0.465173	0.481071	0.554097	0.308708	0.498298	0.450571	0.550735	0.534686	0.235956	0.353396	0.486072	0.475667	0.636213	0.462254	0.486341	0.472816	0.55959	0.290603	0.469068	0.464842	0.558283	0.567306	0.219989	0.357873	0.61075	0.295701	0.27046	0.949608	0.59525	0.675035	0.239607	0.270996	0.943867	0.670742	0.673285	0.307484	0.296388	0.56109	0.507103	0.601817
17	2	beta	MI	left	0.92038	0.295364	0.480361	0.702181	0.551754	0.286639	0.488176	0.543276	0.256058	0.582037	0.278335	0.539373	0.332748	0.27899	0.215771	0.309459	0.480173	0.676749	0.525149	0.304651	0.489002	0.555071	0.253733	0.560467	0.300142	0.550511	0.35163	0.258514	0.217546	0.491544	0.216836	0.188711	0.932122	0.49601	0.564789	0.169417	0.193554	0.938092	0.565235	0.52079	0.236385	0.176715	0.568034	0.564508	0.493777
17	3	alpha	MI	left	0.949996	0.561879	0.470142	0.466152	0.334369	0.552979	0.466998	0.585453	0.270734	0.34828	0.528396	0.583972	0.610277	0.292944	0.412339	0.557273	0.459418	0.458289	0.319273	0.554032	0.458187	0.567474	0.25879	0.333436	0.528661	0.566249	0.609263	0.298203	0.407755	0.538497	0.261888	0.272856	0.947699	0.524085	0.679076	0.209731	0.265785	0.961911	0.682462	0.684108	0.370596	0.26189	0.583157	0.552818	0.541848
17	3	beta	MI	left	0.921097	0.421656	0.53058	0.577782	0.467928	0.415207	0.531392	0.578147	0.231041	0.507734	0.410002	0.57372	0.390791	0.224068	0.20762	0.432886	0.522487	0.556313	0.444978	0.423836	0.523082	0.565048	0.227324	0.482164	0.420273	0.559964	0.399894	0.214103	0.225027	0.510934	0.241439	0.213262	0.93941	0.510698	0.601449	0.249211	0.214266	0.937871	0.601351	0.50393	0.260566	0.195269	0.582141	0.561969	0.506607
17	4	alpha	MI	left	0.962692	0.566659	0.464474	0.404644	0.30614	0.514898	0.4685	0.573795	0.208307	0.326112	0.503439	0.571012	0.522332	0.336909	0.36542	0.573623	0.463688	0.390805	0.283514	0.517355	0.468159	0.569051	0.204363	0.3162	0.507887	0.558228	0.52661	0.334663	0.363651	0.523187	0.227826	0.242047	0.934335	0.524475	0.657534	0.242221	0.284028	0.944984	0.64047	0.691567	0.418522	0.218537	0.554932	0.545622	0.503167
17	4	beta	MI	left	0.938781	0.484577	0.469111	0.411189	0.322015	0.413884	0.466043	0.54537	0.184623	0.316532	0.403733	0.542209	0.423207	0.232803	0.236493	0.490187	0.463104	0.406782	0.322261	0.423612	0.459348	0.547867	0.179396	0.315324	0.416643	0.543489	0.436714	0.240961	0.245182	0.479403	0.20432	0.207519	0.903272	0.484966	0.602166	0.15468	0.235839	0.897828	0.599237	0.496306	0.299528	0.150206	0.560911	0.514303	0.459009
16	2	alpha	MI	left	0.946662	0.391263	0.456108	0.535667	0.49283	0.382363	0.453905	0.446479	0.438212	0.474544	0.392772	0.450495	0.630362	0.479367	0.449434	0.456217	0.500472	0.518132	0.474827	0.452349	0.497633	0.512153	0.459008	0.463472	0.459603	0.493122	0.647639	0.452956	0.469067	0.493301	0.24068	0.254334	0.970582	0.497286	0.621063	0.344815	0.246812	0.972037	0.489687	0.506321	0.310658	0.38377	0.641722	0.643735	0.497266
16	2	beta	MI	left	0.881814	0.168718	0.55431	0.551994	0.525285	0.166668	0.54563	0.384351	0.446806	0.498992	0.158971	0.533545	0.55353	0.340899	0.418196	0.23459	0.598491	0.487216	0.468353	0.228725	0.593005	0.468415	0.446471	0.436806	0.221186	0.576927	0.582959	0.31788	0.415426	0.335154	0.233448	0.240237	0.963029	0.341272	0.575919	0.209862	0.264401	0.966437	0.341191	0.503115	0.286487	0.245185	0.527802	0.526383	0.342009
16	3	alpha	MI	left	0.906091	0.497846	0.465792	0.572656	0.557298	0.505023	0.46537	0.484126	0.448494	0.535603	0.507079	0.457582	0.665659	0.539805	0.400942	0.538608	0.463603	0.514828	0.498973	0.536105	0.462389	0.53269	0.445628	0.482627	0.53757	0.449683	0.657138	0.512794	0.391797	0.51892	0.349504	0.342517	0.972231	0.522659	0.719215	0.584406	0.327905	0.975425	0.510942	0.698195	0.478787	0.629287	0.583827	0.63273	0.507341
16	3	beta	MI	left	0.848036	0.201866	0.499244	0.562419	0.532457	0.194392	0.504556	0.358597	0.302408	0.528756	0.197454	0.486258	0.478734	0.374862	0.142812	0.247705	0.546657	0.451886	0.438096	0.246553	0.550294	0.460535	0.304328	0.431339	0.245269	0.531311	0.499896	0.334153	0.171177	0.456337	0.268736	0.250931	0.963277	0.465174	0.645052	0.358612	0.274228	0.969356	0.462458	0.567328	0.360793	0.587721	0.3934	0.41783	0.453819
16	4	alpha	MI	left	0.924473	0.400843	0.479674	0.626276	0.586761	0.400557	0.469806	0.434677	0.387109	0.584405	0.401239	0.466328	0.539866	0.420868	0.290623	0.410246	0.517533	0.594721	0.556229	0.412577	0.509824	0.468741	0.411828	0.562275	0.414328	0.501923	0.538701	0.420523	0.27766	0.527913	0.276238	0.263397	0.988003	0.52443	0.619478	0.389645	0.269281	0.987129	0.526852	0.598109	0.458136	0.433177	0.494971	0.500651	0.533843
16	4	beta	MI	left	0.820598	0.171077	0.376319	0.621076	0.606909	0.173717	0.378918	0.242332	0.245486	0.594235	0.172454	0.373647	0.414562	0.318649	0.273412	0.21125	0.448812	0.499492	0.491148	0.209738	0.449948	0.36406	0.259988	0.481326	0.220748	0.439997	0.434868	0.291873	0.257932	0.515629	0.338337	0.331021	0.967107	0.515122	0.650953	0.281212	0.359961	0.974281	0.504143	0.551696	0.35787	0.498504	0.293834	0.295725	0.518577
15	2	alpha	MI	left	0.743342	0.439529	0.31393	0.323967	0.27818	0.442808	0.278427	0.373956	0.322115	0.304832	0.450089	0.413735	0.424621	0.466128	0.355313	0.643801	0.283407	0.295399	0.24656	0.623288	0.41262	0.43538	0.256882	0.276038	0.64425	0.569461	0.364793	0.35385	0.320749	0.396212	0.275654	0.252208	0.928293	0.525674	0.557939	0.245224	0.260252	0.932359	0.645578	0.372648	0.241687	0.220815	0.359756	0.377452	0.402708
15	2	beta	MI	left	0.654138	0.247381	0.242268	0.187694	0.186822	0.233013	0.2121	0.190671	0.185357	0.191251	0.247327	0.306889	0.249321	0.388596	0.364886	0.539532	0.218113	0.19893	0.194781	0.524821	0.403168	0.22556	0.187152	0.188683	0.547909	0.526708	0.224331	0.2657	0.245178	0.390136	0.195986	0.176417	0.910641	0.478238	0.368853	0.160904	0.185688	0.914003	0.547268	0.216703	0.179833	0.176618	0.394253	0.416986	0.375295
15	3	alpha	MI	left	0.789545	0.393178	0.383748	0.372553	0.371362	0.388263	0.343156	0.370743	0.371674	0.354783	0.407557	0.397636	0.472173	0.556212	0.411587	0.592945	0.314234	0.362858	0.344139	0.589824	0.475465	0.398415	0.369385	0.338335	0.596222	0.547596	0.511696	0.469431	0.363776	0.431467	0.435251	0.386133	0.964376	0.543701	0.597762	0.386771	0.410452	0.964537	0.609255	0.580698	0.337033	0.328198	0.313773	0.334408	0.433358
15	3	beta	MI	left	0.616757	0.208246	0.328548	0.212225	0.232992	0.218868	0.200585	0.186394	0.212297	0.226143	0.215465	0.281649	0.29713	0.393514	0.348384	0.469821	0.185967	0.184962	0.222911	0.460986	0.397758	0.236103	0.228815	0.185173	0.47381	0.497906	0.241931	0.283306	0.281973	0.428151	0.237813	0.236179	0.94153	0.505741	0.519303	0.228035	0.221229	0.94319	0.581065	0.261201	0.165378	0.190644	0.411264	0.437554	0.423437
15	4	alpha	MI	left	0.789667	0.415823	0.407054	0.336993	0.312872	0.407377	0.29722	0.350508	0.328725	0.334499	0.404822	0.349266	0.476551	0.609421	0.446856	0.662943	0.327492	0.269124	0.23789	0.654129	0.513744	0.439439	0.317469	0.263013	0.649369	0.564539	0.456696	0.516824	0.424284	0.396465	0.316214	0.260949	0.971982	0.582528	0.561793	0.28536	0.301325	0.972982	0.621911	0.458843	0.319281	0.305206	0.477067	0.499764	0.406962
15	4	beta	MI	left	0.595454	0.207606	0.256806	0.206857	0.212391	0.20156	0.273327	0.198744	0.180527	0.242232	0.1999	0.285439	0.281457	0.365114	0.332077	0.488663	0.221643	0.186573	0.170717	0.489805	0.383845	0.244895	0.169401	0.201448	0.482811	0.465913	0.285144	0.294516	0.285945	0.324235	0.209036	0.188679	0.944846	0.392033	0.440974	0.162516	0.208139	0.946072	0.472673	0.338617	0.248259	0.1641	0.358716	0.37226	0.32118
14	2	alpha	MI	left	0.665866	0.215136	0.385633	0.964466	0.232475	0.210809	0.239474	0.26439	0.340158	0.243008	0.477227	0.224432	0.290647	0.449736	0.53051	0.445595	0.291188	0.647654	0.336658	0.446485	0.338468	0.339857	0.297072	0.241668	0.243078	0.425631	0.513872	0.497797	0.299611	0.317868	0.229402	0.692392	0.985996	0.378815	0.754274	0.637456	0.340989	0.494188	0.639422	0.633869	0.35205	0.516815	0.364519	0.507715	0.310045
14	2	beta	MI	left	0.556232	0.289762	0.333173	0.88868	0.281364	0.288822	0.214322	0.351883	0.382743	0.230076	0.50033	0.167008	0.150418	0.376857	0.501654	0.187746	0.217097	0.56569	0.14456	0.183027	0.264086	0.160923	0.169919	0.164635	0.24079	0.304796	0.308366	0.372001	0.240518	0.262495	0.296933	0.557639	0.94018	0.345466	0.604884	0.531967	0.267606	0.437285	0.49855	0.559225	0.214293	0.426765	0.31547	0.440301	0.25898
14	3	alpha	MI	left	0.667321	0.307049	0.423746	0.889983	0.269413	0.310324	0.239753	0.391808	0.358687	0.231001	0.44106	0.288804	0.304734	0.495569	0.526483	0.485892	0.285009	0.574896	0.357475	0.48778	0.32829	0.263876	0.256718	0.286942	0.255383	0.45524	0.509764	0.486785	0.239949	0.357733	0.316702	0.696212	0.987913	0.378614	0.696752	0.645989	0.355681	0.609104	0.668845	0.705253	0.344542	0.464582	0.349567	0.569089	0.358001
14	3	beta	MI	left	0.480792	0.281601	0.398724	0.804302	0.260574	0.284113	0.171416	0.432475	0.373267	0.179353	0.458617	0.167575	0.128262	0.353433	0.509654	0.203888	0.206224	0.487941	0.231621	0.197023	0.253386	0.146856	0.153992	0.178628	0.234826	0.343357	0.355441	0.388286	0.249677	0.336249	0.369058	0.568253	0.941225	0.324858	0.623424	0.534631	0.295402	0.488893	0.500985	0.52605	0.223394	0.394532	0.320501	0.468089	0.326511
14	4	alpha	MI	left	0.669432	0.248398	0.539547	0.681692	0.27933	0.242697	0.332316	0.339141	0.342312	0.32941	0.386469	0.263922	0.384834	0.656871	0.56831	0.43038	0.303161	0.589098	0.351087	0.420391	0.338682	0.271965	0.23509	0.304541	0.2908	0.434859	0.512141	0.546181	0.425191	0.274621	0.278383	0.677224	0.987856	0.395796	0.625457	0.579428	0.307925	0.547085	0.635317	0.674021	0.288813	0.323909	0.355375	0.519473	0.27558
14	4	beta	MI	left	0.486555	0.2131	0.416006	0.559087	0.24265	0.206428	0.228539	0.309704	0.32406	0.229252	0.302213	0.207123	0.298572	0.485901	0.438305	0.222693	0.21703	0.477373	0.257648	0.23279	0.243107	0.162116	0.153895	0.208714	0.221198	0.373837	0.3963	0.452132	0.33753	0.326821	0.298557	0.574605	0.940151	0.356423	0.542529	0.496672	0.293197	0.460122	0.476966	0.556048	0.246412	0.267581	0.264607	0.482659	0.31362
13	2	alpha	MI	left	0.581814	0.357352	0.52171	0.672293	0.26176	0.252159	0.299419	0.278348	0.375904	0.33929	0.392097	0.289551	0.401798	0.553717	0.529059	0.718841	0.2541	0.5732	0.612218	0.2878	0.317931	0.328127	0.240751	0.287433	0.252611	0.490132	0.537102	0.500103	0.42455	0.276939	0.312283	0.651444	0.533722	0.414021	0.462879	0.346927	0.315867	0.244778	0.609784	0.621678	0.466738	0.271587	0.384219	0.394054	0.32002
13	2	beta	MI	left	0.388895	0.156644	0.340355	0.577614	0.164823	0.289051	0.236562	0.268133	0.280457	0.169885	0.201233	0.161518	0.227097	0.384126	0.317455	0.439254	0.190141	0.481472	0.450731	0.191505	0.217203	0.189105	0.19397	0.160977	0.177915	0.348473	0.364974	0.305218	0.304487	0.20886	0.194212	0.498893	0.346988	0.324637	0.399131	0.285881	0.229711	0.165367	0.457989	0.487646	0.250658	0.195258	0.376019	0.319788	0.25123
13	3	alpha	MI	left	0.638701	0.404182	0.535625	0.69132	0.322296	0.24568	0.279142	0.28701	0.427757	0.361257	0.402052	0.264223	0.42531	0.635629	0.549289	0.740678	0.246629	0.612345	0.591944	0.307452	0.273155	0.292568	0.229856	0.280827	0.267693	0.427017	0.533683	0.559966	0.440345	0.2466	0.34641	0.618028	0.558019	0.348946	0.400125	0.237725	0.311934	0.291195	0.530399	0.627857	0.503549	0.302734	0.359637	0.402755	0.339542
13	3	beta	MI	left	0.481059	0.201469	0.335311	0.64191	0.146517	0.240816	0.196029	0.261933	0.29078	0.184449	0.294615	0.175663	0.240337	0.414814	0.409524	0.61315	0.190307	0.488678	0.524619	0.140187	0.288647	0.231281	0.174347	0.139216	0.212399	0.396349	0.412641	0.334781	0.278708	0.270459	0.15856	0.580211	0.273786	0.390545	0.43018	0.286711	0.218703	0.136153	0.519957	0.541748	0.29917	0.179375	0.280633	0.324656	0.267917
13	4	alpha	MI	left	0.584134	0.331372	0.568952	0.669392	0.244132	0.2784	0.264376	0.310759	0.448851	0.323808	0.41119	0.279965	0.388809	0.598573	0.561641	0.685834	0.303827	0.578852	0.605711	0.302353	0.342653	0.302623	0.263544	0.22801	0.346374	0.504753	0.502174	0.48001	0.464728	0.301905	0.263756	0.550369	0.548231	0.355823	0.461578	0.252816	0.299897	0.288303	0.544391	0.58413	0.446037	0.268644	0.403368	0.446806	0.36108
13	4	beta	MI	left	0.471618	0.17993	0.424013	0.635131	0.13377	0.249831	0.137807	0.243457	0.276884	0.159271	0.235643	0.15534	0.199585	0.392099	0.378933	0.532921	0.148681	0.505795	0.477012	0.193556	0.257144	0.212607	0.155311	0.134602	0.246179	0.39737	0.395591	0.318382	0.303051	0.294483	0.152772	0.507336	0.230311	0.370094	0.404091	0.268149	0.156941	0.178383	0.487966	0.499718	0.240153	0.174061	0.304089	0.358031	0.311127
12	2	alpha	MI	left	0.450803	0.259612	0.900876	0.814741	0.345122	0.357673	0.326596	0.582289	0.601436	0.388989	0.358671	0.30708	0.454423	0.677672	0.623388	0.638163	0.333261	0.358015	0.478536	0.293227	0.341466	0.275234	0.258015	0.281609	0.314655	0.466992	0.502214	0.502134	0.532776	0.242412	0.233031	0.550633	0.507095	0.39747	0.324486	0.293081	0.268627	0.254604	0.533545	0.515636	0.374067	0.312714	0.790626	0.420276	0.371564
12	2	beta	MI	left	0.260922	0.169367	0.688985	0.509051	0.265928	0.23259	0.16336	0.315266	0.411472	0.304429	0.223405	0.138028	0.333307	0.448891	0.362612	0.542904	0.168989	0.211666	0.470896	0.192293	0.255527	0.150649	0.164878	0.155461	0.212119	0.4611	0.366215	0.284134	0.313761	0.170083	0.188806	0.479012	0.427925	0.281791	0.224837	0.270236	0.174195	0.170563	0.478752	0.367393	0.21306	0.18289	0.338737	0.308383	0.218388
12	3	alpha	MI	left	0.472839	0.349658	0.881798	0.745072	0.283673	0.292495	0.302677	0.425408	0.516017	0.427965	0.305299	0.28871	0.557578	0.643289	0.575759	0.71726	0.355454	0.347701	0.572197	0.298412	0.274896	0.273312	0.286764	0.229863	0.248228	0.465775	0.519909	0.535401	0.543918	0.292984	0.264538	0.570534	0.514683	0.337514	0.341378	0.285562	0.262076	0.25617	0.527895	0.505486	0.466866	0.437167	0.735079	0.312013	0.294614
12	3	beta	MI	left	0.309673	0.15564	0.690024	0.688189	0.187495	0.260199	0.18121	0.407421	0.415489	0.259654	0.2281	0.181643	0.325356	0.454953	0.417043	0.515906	0.177653	0.220697	0.482999	0.148932	0.28857	0.17638	0.143147	0.192079	0.244673	0.408724	0.359023	0.353826	0.404265	0.201642	0.205335	0.480671	0.413177	0.320087	0.274444	0.265192	0.197793	0.196731	0.423934	0.34255	0.266593	0.234764	0.570152	0.338046	0.275593
12	4	alpha	MI	left	0.535505	0.362643	0.734163	0.544901	0.249156	0.332346	0.332154	0.37635	0.540097	0.37111	0.295566	0.310295	0.42258	0.571408	0.54927	0.664425	0.328051	0.513934	0.529268	0.290992	0.283497	0.284887	0.308727	0.225575	0.341313	0.420252	0.49032	0.515511	0.551511	0.241753	0.284788	0.566054	0.46583	0.256462	0.309277	0.262287	0.271665	0.242115	0.458986	0.557258	0.430978	0.376734	0.409111	0.308066	0.279284
12	4	beta	MI	left	0.389479	0.188874	0.474461	0.479962	0.164248	0.200279	0.216912	0.243539	0.339125	0.195755	0.228589	0.24342	0.319825	0.409304	0.413606	0.531794	0.174526	0.33294	0.507956	0.16566	0.294918	0.172678	0.158951	0.190809	0.211643	0.476118	0.456464	0.368075	0.354112	0.199959	0.168066	0.473628	0.424279	0.309875	0.248069	0.26352	0.199328	0.176393	0.438497	0.420107	0.30602	0.218294	0.287785	0.2764	0.22234
11	2	alpha	MI	left	0.275842	0.326368	0.964902	0.965779	0.336234	0.50647	0.461534	0.802367	0.637341	0.347938	0.596115	0.670884	0.3126	0.376384	0.760836	0.750221	0.263448	0.25595	0.712731	0.439986	0.269738	0.314701	0.305416	0.515964	0.28649	0.401684	0.575802	0.510272	0.354389	0.344194	0.351847	0.74075	0.765531	0.325212	0.561194	0.49711	0.775915	0.480537	0.632717	0.780404	0.55108	0.266801	0.925586	0.343688	0.489887
11	2	beta	MI	left	0.288222	0.310256	0.939596	0.937422	0.265729	0.592276	0.356444	0.807578	0.649794	0.362728	0.563655	0.636764	0.279751	0.411613	0.639678	0.471317	0.244989	0.277833	0.552463	0.183022	0.251858	0.199521	0.194862	0.270179	0.277762	0.238761	0.384933	0.406514	0.354939	0.346731	0.330352	0.539032	0.582341	0.296114	0.476107	0.307842	0.626697	0.24717	0.508988	0.576445	0.361387	0.210185	0.903541	0.334621	0.592195
11	3	alpha	MI	left	0.309692	0.267166	0.968484	0.951764	0.269531	0.476918	0.379913	0.763772	0.661759	0.367999	0.5509	0.567779	0.274057	0.362407	0.761224	0.778936	0.292722	0.281749	0.679519	0.477265	0.236281	0.354488	0.254377	0.508084	0.320805	0.459951	0.611681	0.525824	0.308854	0.261657	0.326099	0.651537	0.742824	0.282248	0.529963	0.336248	0.73871	0.48852	0.578841	0.774497	0.532632	0.254015	0.909344	0.293372	0.456577
11	3	beta	MI	left	0.330174	0.238249	0.934289	0.92794	0.198106	0.516304	0.273475	0.745934	0.59217	0.342137	0.472528	0.46365	0.151213	0.470574	0.622547	0.463785	0.277698	0.29481	0.526328	0.150773	0.22584	0.171109	0.207135	0.243425	0.259036	0.280842	0.493422	0.413865	0.358955	0.268197	0.268063	0.519241	0.589282	0.236691	0.40463	0.264478	0.597047	0.213479	0.435892	0.54167	0.365913	0.166638	0.902722	0.250744	0.521121
11	4	alpha	MI	left	0.352498	0.337979	0.978445	0.960828	0.359205	0.515013	0.357732	0.806768	0.64987	0.45734	0.575908	0.545238	0.307271	0.382753	0.733821	0.779433	0.341127	0.316031	0.748537	0.458555	0.281588	0.355352	0.368893	0.401505	0.296487	0.534444	0.605656	0.43538	0.323299	0.353878	0.360567	0.695903	0.747769	0.304236	0.532483	0.459512	0.662504	0.457589	0.619921	0.747508	0.479887	0.283315	0.940018	0.389355	0.515165
11	4	beta	MI	left	0.348885	0.264478	0.941553	0.927923	0.216067	0.532392	0.256712	0.750011	0.561681	0.505525	0.518858	0.369321	0.194664	0.393498	0.588227	0.473106	0.296921	0.318684	0.543112	0.172779	0.279483	0.172	0.174716	0.147107	0.249415	0.326025	0.379356	0.391484	0.368865	0.286721	0.299514	0.543898	0.581504	0.254663	0.430823	0.281552	0.481692	0.220437	0.472886	0.54308	0.339065	0.232426	0.909808	0.236129	0.551897
10	2	alpha	MI	left	0.390215	0.258017	0.667083	0.493223	0.285273	0.528496	0.666223	0.474796	0.590487	0.424415	0.548341	0.3137	0.449651	0.643178	0.574217	0.558712	0.270245	0.565209	0.631433	0.301534	0.271554	0.386332	0.216909	0.317885	0.313979	0.516945	0.370411	0.360751	0.334605	0.331318	0.266984	0.571789	0.388943	0.331618	0.328294	0.434451	0.304716	0.3703	0.592173	0.481726	0.305796	0.344626	0.242016	0.600556	0.340403
10	2	beta	MI	left	0.391306	0.173245	0.288284	0.478802	0.185411	0.417266	0.277617	0.423265	0.408102	0.294244	0.413035	0.235025	0.267756	0.510735	0.41653	0.438683	0.191911	0.419627	0.548567	0.282414	0.197291	0.303275	0.172158	0.174618	0.285653	0.383947	0.347428	0.369772	0.310159	0.24656	0.186144	0.476802	0.194175	0.24463	0.219192	0.254339	0.233117	0.180382	0.389008	0.423931	0.263321	0.161968	0.28875	0.386949	0.28073
10	3	alpha	MI	left	0.506126	0.265864	0.670437	0.610527	0.340883	0.507101	0.671145	0.57221	0.549805	0.44213	0.519278	0.3397	0.47546	0.691206	0.528416	0.58159	0.299952	0.549455	0.625993	0.332764	0.301888	0.3978	0.297114	0.324462	0.339577	0.4897	0.505283	0.428823	0.35	0.333609	0.30545	0.638004	0.393985	0.33973	0.349307	0.512481	0.30348	0.375784	0.638543	0.525074	0.31427	0.360981	0.346663	0.5527	0.366228
10	3	beta	MI	left	0.3749	0.176695	0.303555	0.531587	0.160936	0.439256	0.310155	0.442368	0.386351	0.240355	0.44519	0.186191	0.230782	0.450706	0.440783	0.363115	0.225674	0.429414	0.559221	0.28527	0.224414	0.278778	0.15175	0.15111	0.302432	0.359084	0.350492	0.345017	0.307172	0.288833	0.193477	0.437321	0.2171	0.284051	0.257365	0.285382	0.221491	0.191064	0.356178	0.384981	0.255974	0.184462	0.252846	0.411082	0.304783
10	4	alpha	MI	left	0.452053	0.299597	0.611489	0.602555	0.336812	0.528911	0.604355	0.554487	0.534403	0.37933	0.551172	0.290758	0.445578	0.659471	0.555864	0.595559	0.351774	0.546148	0.681752	0.332583	0.349381	0.364633	0.307465	0.284746	0.341745	0.571327	0.38696	0.312784	0.35027	0.387509	0.307447	0.629328	0.447371	0.393722	0.400652	0.517188	0.268038	0.429846	0.61828	0.529518	0.307098	0.419135	0.332402	0.612026	0.351508
10	4	beta	MI	left	0.405697	0.196121	0.276307	0.613572	0.199371	0.46191	0.272437	0.516563	0.390137	0.210992	0.467804	0.212914	0.239298	0.446235	0.475703	0.389763	0.208055	0.391347	0.506912	0.256954	0.206243	0.260234	0.146248	0.153181	0.266156	0.387081	0.376854	0.351667	0.28108	0.247353	0.223484	0.430381	0.2518	0.245649	0.291064	0.207766	0.227514	0.234496	0.375152	0.404219	0.268064	0.214345	0.243078	0.430532	0.320014
9	2	alpha	MI	left	0.668138	0.355921	0.604148	0.717072	0.350156	0.335229	0.286183	0.431525	0.55416	0.279958	0.472026	0.30767	0.319153	0.592677	0.637977	0.63801	0.308984	0.651059	0.635233	0.281772	0.360729	0.308144	0.370054	0.402204	0.410443	0.494609	0.38375	0.4566	0.536797	0.290462	0.308491	0.620992	0.519002	0.383926	0.437423	0.324423	0.278284	0.313009	0.567196	0.561006	0.350543	0.300757	0.443958	0.430876	0.423528
9	2	beta	MI	left	0.43418	0.166472	0.35333	0.518052	0.167817	0.256682	0.168622	0.193209	0.416664	0.179942	0.278718	0.160926	0.271286	0.434336	0.383908	0.497992	0.149767	0.602637	0.600173	0.17572	0.250944	0.172309	0.20456	0.237228	0.315529	0.409487	0.375577	0.39229	0.445967	0.252032	0.164181	0.546083	0.329392	0.238974	0.364767	0.202407	0.184221	0.13843	0.415824	0.443337	0.30387	0.178018	0.15272	0.33975	0.278866
9	3	alpha	MI	left	0.683824	0.37317	0.618509	0.671861	0.340532	0.35142	0.302535	0.306099	0.600153	0.243581	0.451525	0.244086	0.284006	0.623582	0.59526	0.646363	0.291991	0.64667	0.599725	0.270522	0.303607	0.211316	0.402926	0.338448	0.41227	0.338666	0.273501	0.427296	0.504265	0.342517	0.261893	0.669854	0.520064	0.386246	0.446797	0.334177	0.277893	0.309359	0.385106	0.479056	0.29761	0.255079	0.458138	0.479602	0.426483
9	3	beta	MI	left	0.555737	0.217333	0.500626	0.531613	0.212937	0.200084	0.169867	0.196922	0.317483	0.23204	0.243781	0.256059	0.35671	0.448757	0.343005	0.491955	0.203331	0.660464	0.574506	0.185299	0.210097	0.180826	0.238782	0.247614	0.326695	0.3122	0.330318	0.403048	0.445085	0.205952	0.209798	0.537239	0.393796	0.243239	0.28154	0.232972	0.205012	0.19429	0.325495	0.323384	0.254983	0.187038	0.265019	0.280159	0.245258
9	4	alpha	MI	left	0.71261	0.398437	0.710274	0.754618	0.425412	0.401324	0.475069	0.398957	0.679944	0.386023	0.518015	0.364262	0.301791	0.738909	0.705283	0.663215	0.43216	0.671548	0.661796	0.288392	0.433976	0.32229	0.550276	0.502155	0.463616	0.468079	0.366657	0.567764	0.615607	0.410712	0.332692	0.711566	0.460115	0.48884	0.551228	0.395135	0.407312	0.247598	0.630226	0.577111	0.369135	0.333826	0.562359	0.548563	0.495789
9	4	beta	MI	left	0.485372	0.175585	0.488829	0.534718	0.15663	0.266013	0.206949	0.193155	0.433395	0.204039	0.305342	0.226863	0.379423	0.481042	0.410903	0.483546	0.17149	0.679776	0.625515	0.222811	0.288346	0.2055	0.274276	0.30091	0.414602	0.380081	0.390365	0.440982	0.512667	0.188274	0.193268	0.515131	0.367227	0.251956	0.333218	0.156296	0.178669	0.1567	0.38309	0.431777	0.335446	0.228749	0.20265	0.310041	0.254046
8	2	alpha	MI	left	0.450032	0.323295	0.506059	0.457401	0.268891	0.280059	0.279369	0.286269	0.3128	0.296933	0.312287	0.283577	0.420321	0.524954	0.472344	0.836544	0.280705	0.692555	0.67942	0.392311	0.431048	0.318124	0.500187	0.270253	0.274645	0.5251	0.519143	0.381595	0.34919	0.386152	0.517936	0.827369	0.60261	0.540652	0.476257	0.703137	0.292023	0.275319	0.665221	0.575699	0.365762	0.260676	0.301027	0.520453	0.547397
8	2	beta	MI	left	0.235139	0.168433	0.306089	0.322019	0.217072	0.22693	0.214883	0.186376	0.328671	0.306683	0.256309	0.178711	0.271448	0.410431	0.325043	0.728603	0.16541	0.541655	0.489973	0.220915	0.270496	0.231628	0.241869	0.202708	0.204254	0.400748	0.460692	0.288911	0.285092	0.232922	0.283916	0.666509	0.503402	0.325205	0.394402	0.494039	0.183219	0.180011	0.448918	0.506485	0.231406	0.186724	0.176536	0.368311	0.333643
8	3	alpha	MI	left	0.516418	0.314263	0.52657	0.484526	0.254522	0.243244	0.331606	0.277521	0.347729	0.308093	0.341368	0.263645	0.420944	0.574668	0.520162	0.816526	0.278258	0.68337	0.640151	0.357132	0.377439	0.322826	0.392356	0.222788	0.289872	0.496242	0.490975	0.35375	0.402971	0.335616	0.483194	0.764075	0.579187	0.485976	0.527884	0.569448	0.254435	0.217854	0.629662	0.553877	0.247842	0.264981	0.295965	0.512095	0.490615
8	3	beta	MI	left	0.303324	0.176427	0.280672	0.344146	0.205269	0.22967	0.154759	0.135027	0.324018	0.257216	0.1738	0.185673	0.245566	0.42724	0.29093	0.713899	0.161027	0.522407	0.448672	0.159924	0.222335	0.221815	0.220806	0.199489	0.22982	0.38717	0.434056	0.33268	0.292597	0.220575	0.26672	0.612962	0.421553	0.291141	0.372325	0.42007	0.187324	0.171485	0.437276	0.493297	0.280535	0.213208	0.22288	0.336998	0.313163
8	4	alpha	MI	left	0.459948	0.277548	0.508788	0.48108	0.27217	0.265301	0.324157	0.328339	0.330539	0.379365	0.357714	0.260309	0.374136	0.582681	0.53101	0.815531	0.268333	0.688052	0.669256	0.380374	0.418156	0.283077	0.38825	0.323172	0.316306	0.49591	0.475578	0.397358	0.478788	0.339174	0.493098	0.752426	0.593382	0.504618	0.422902	0.57178	0.302701	0.279333	0.616548	0.53547	0.275463	0.358835	0.288995	0.462352	0.47378
8	4	beta	MI	left	0.294375	0.189055	0.295781	0.375458	0.228412	0.220466	0.209486	0.173876	0.33819	0.251052	0.245684	0.215907	0.266781	0.38202	0.303409	0.664387	0.171287	0.513526	0.41771	0.185877	0.22024	0.233378	0.193964	0.174354	0.180374	0.378528	0.436064	0.330875	0.298034	0.235523	0.201961	0.57695	0.482206	0.320627	0.415538	0.404532	0.176561	0.156779	0.441787	0.460267	0.263734	0.153362	0.149635	0.387955	0.321394
7	2	alpha	MI	left	0.752637	0.511746	0.659634	0.737023	0.252839	0.319853	0.606633	0.464797	0.692344	0.497853	0.316545	0.321671	0.587916	0.704232	0.715597	0.736535	0.401633	0.76429	0.446788	0.353382	0.365778	0.343597	0.516921	0.439264	0.351975	0.251343	0.648315	0.666916	0.57957	0.339237	0.481939	0.511523	0.517312	0.324627	0.337428	0.325342	0.505047	0.516209	0.321175	0.678029	0.605744	0.373694	0.435059	0.436624	0.280315
7	2	beta	MI	left	0.140303	0.221985	0.171458	0.185941	0.213013	0.237027	0.158774	0.220828	0.296042	0.247576	0.239445	0.190488	0.229071	0.246381	0.280563	0.253433	0.280774	0.505672	0.504638	0.169948	0.301417	0.177342	0.179025	0.311992	0.167383	0.333665	0.212517	0.24	0.227862	0.309216	0.20558	0.307224	0.203923	0.318718	0.26971	0.195047	0.189094	0.200897	0.294374	0.217331	0.142686	0.169254	0.269162	0.530671	0.316825
7	3	alpha	MI	left	0.758961	0.552087	0.595846	0.656829	0.320589	0.296796	0.571263	0.38936	0.675537	0.45443	0.289557	0.310816	0.576713	0.668143	0.669208	0.726291	0.40012	0.716323	0.487052	0.317796	0.388184	0.290621	0.501256	0.392342	0.3126	0.258423	0.614983	0.619471	0.561038	0.340524	0.395649	0.482922	0.42215	0.338018	0.296044	0.309611	0.499377	0.415114	0.303659	0.714198	0.614669	0.335469	0.367748	0.418754	0.28497
7	3	beta	MI	left	0.187926	0.201195	0.240917	0.18227	0.25868	0.214512	0.209506	0.24784	0.337395	0.252556	0.208676	0.206456	0.285806	0.287045	0.315069	0.248859	0.286043	0.566748	0.528481	0.191226	0.305353	0.18094	0.198816	0.268527	0.188381	0.345702	0.229443	0.135008	0.242293	0.264667	0.167562	0.327914	0.167697	0.270636	0.220779	0.166365	0.188826	0.167447	0.251202	0.232783	0.211836	0.179066	0.260916	0.528246	0.328579
7	4	alpha	MI	left	0.714061	0.527692	0.633466	0.649632	0.256111	0.274446	0.608271	0.393831	0.614213	0.489505	0.272486	0.215102	0.630032	0.750773	0.640463	0.745577	0.371912	0.779241	0.515858	0.312393	0.36634	0.300034	0.480189	0.376706	0.313863	0.341089	0.59141	0.61576	0.593202	0.283244	0.534814	0.555023	0.40306	0.273771	0.308159	0.291164	0.405475	0.40326	0.417209	0.629785	0.554643	0.369947	0.340908	0.369619	0.239197
7	4	beta	MI	left	0.189761	0.204377	0.151633	0.160545	0.250446	0.207366	0.149389	0.248485	0.316996	0.255016	0.204963	0.183921	0.271626	0.265623	0.290809	0.408367	0.244917	0.568682	0.543154	0.191429	0.262599	0.213349	0.152671	0.257748	0.188472	0.374336	0.278741	0.189417	0.208714	0.335532	0.21006	0.513531	0.245346	0.354267	0.28302	0.198619	0.182119	0.238645	0.364446	0.33127	0.172132	0.127051	0.246269	0.498676	0.33925
67	2	alpha	rest	right	0.547238	0.349652	0.985249	0.557493	0.352835	0.267662	0.385783	0.249749	0.451201	0.381462	0.324368	0.283982	0.413107	0.686986	0.60025	0.713315	0.518791	0.650269	0.514506	0.301352	0.344798	0.27978	0.394167	0.329118	0.350899	0.508722	0.463526	0.471959	0.440148	0.316759	0.355922	0.507332	0.578889	0.378607	0.427348	0.423534	0.286718	0.298461	0.58677	0.514048	0.362629	0.275967	0.538867	0.36208	0.271213
67	2	beta	rest	right	0.491065	0.286927	0.961478	0.494072	0.241841	0.227882	0.344741	0.187306	0.325402	0.351781	0.270227	0.210985	0.427952	0.561188	0.411693	0.659521	0.464089	0.610078	0.460634	0.270581	0.286784	0.328722	0.310405	0.193425	0.271015	0.471664	0.484708	0.452405	0.434702	0.268384	0.294593	0.480436	0.577275	0.277768	0.43739	0.384729	0.249869	0.232253	0.485423	0.506703	0.416258	0.298728	0.484293	0.244036	0.223792
67	3	alpha	rest	right	0.506823	0.399718	0.974269	0.50568	0.293057	0.265343	0.409201	0.233792	0.366815	0.354727	0.326012	0.244027	0.377541	0.687574	0.587673	0.722776	0.445237	0.68739	0.512722	0.272935	0.36683	0.342604	0.359032	0.24031	0.283462	0.514183	0.505235	0.488453	0.438377	0.359321	0.420489	0.525735	0.534469	0.369059	0.463669	0.398753	0.238559	0.246757	0.567396	0.608387	0.411983	0.335426	0.482752	0.324914	0.275904
67	3	beta	rest	right	0.498315	0.259298	0.938988	0.515382	0.227125	0.225592	0.339213	0.230513	0.340804	0.317527	0.277348	0.174622	0.378094	0.598853	0.493489	0.605471	0.428427	0.602579	0.422265	0.213319	0.24732	0.269499	0.28283	0.2349	0.289396	0.426744	0.462172	0.450839	0.444176	0.223635	0.269954	0.43206	0.58117	0.289314	0.396623	0.355224	0.274598	0.234471	0.436183	0.519368	0.399947	0.220459	0.482692	0.266442	0.243991
67	4	alpha	rest	right	0.623938	0.368111	0.93786	0.595984	0.306527	0.289248	0.336202	0.292307	0.362174	0.308739	0.417707	0.32758	0.413002	0.595763	0.578544	0.685337	0.50829	0.686025	0.452633	0.278748	0.332002	0.335745	0.332444	0.268735	0.363642	0.514903	0.540349	0.498505	0.488535	0.297121	0.379973	0.474369	0.547498	0.381101	0.507798	0.408824	0.27426	0.311762	0.61456	0.649399	0.429572	0.283406	0.533829	0.321694	0.32841
67	4	beta	rest	right	0.446684	0.223866	0.923171	0.470541	0.282483	0.197581	0.394618	0.263269	0.380887	0.33127	0.263271	0.192936	0.344085	0.575014	0.430608	0.616031	0.343215	0.511097	0.364749	0.213153	0.234929	0.203712	0.233102	0.179214	0.211988	0.376539	0.421184	0.492947	0.404139	0.187038	0.181438	0.433915	0.59345	0.273696	0.411601	0.334615	0.264363	0.218164	0.449175	0.500132	0.382128	0.245083	0.413612	0.352676	0.233608
66	2	alpha	rest	right	0.822335	0.596131	0.636944	0.734347	0.338167	0.327964	0.52524	0.330132	0.312936	0.501576	0.370643	0.402135	0.657458	0.713653	0.637113	0.810547	0.448514	0.697344	0.487799	0.410394	0.385666	0.351322	0.420338	0.445358	0.336501	0.535294	0.719793	0.681654	0.567863	0.344746	0.481853	0.558785	0.631363	0.32242	0.453682	0.491801	0.465952	0.316591	0.623961	0.705263	0.609624	0.475334	0.475379	0.455171	0.40947
66	2	beta	rest	right	0.606698	0.264209	0.581285	0.676436	0.241033	0.420017	0.425178	0.341671	0.274289	0.380557	0.545465	0.279855	0.443272	0.588639	0.584569	0.677233	0.255597	0.545237	0.420173	0.27111	0.254473	0.275204	0.371426	0.354276	0.431531	0.493908	0.566532	0.571605	0.502247	0.292927	0.240971	0.543141	0.46757	0.338672	0.426352	0.494958	0.361146	0.255288	0.528411	0.532848	0.416052	0.276846	0.377964	0.537292	0.498768
66	3	alpha	rest	right	0.780806	0.536057	0.666972	0.627858	0.248726	0.324448	0.321151	0.314431	0.241649	0.425408	0.437374	0.437511	0.650266	0.713402	0.634545	0.766598	0.385995	0.624051	0.516961	0.35638	0.25516	0.33459	0.377741	0.372693	0.367419	0.653159	0.691686	0.58776	0.537385	0.315548	0.40152	0.59052	0.62187	0.333324	0.483765	0.499586	0.398397	0.388494	0.750857	0.70005	0.52169	0.436146	0.478587	0.344568	0.344972
66	3	beta	rest	right	0.531138	0.224098	0.666543	0.630257	0.175491	0.368185	0.22216	0.253216	0.255211	0.293224	0.469583	0.227205	0.416902	0.591277	0.560503	0.601825	0.217456	0.476132	0.413804	0.180991	0.241299	0.211999	0.302364	0.273296	0.340398	0.443123	0.540719	0.553294	0.518716	0.221506	0.196021	0.520451	0.49511	0.308825	0.457065	0.4428	0.329539	0.186915	0.496734	0.575316	0.403693	0.269848	0.418925	0.377834	0.464072
66	4	alpha	rest	right	0.779258	0.48088	0.747106	0.670567	0.290265	0.291462	0.432562	0.347342	0.362152	0.473778	0.414025	0.344062	0.54804	0.77685	0.695697	0.72661	0.452973	0.630869	0.384528	0.289972	0.294038	0.354923	0.288518	0.381408	0.32899	0.492916	0.65523	0.666718	0.566506	0.322179	0.31456	0.572974	0.591237	0.30045	0.446123	0.448151	0.422968	0.299053	0.651035	0.73224	0.544975	0.345182	0.524083	0.353524	0.408119
66	4	beta	rest	right	0.62383	0.244993	0.683195	0.674583	0.186682	0.366539	0.266283	0.262032	0.342431	0.339597	0.500063	0.248815	0.416238	0.590312	0.598416	0.619319	0.276735	0.548576	0.378936	0.190141	0.213805	0.171791	0.200797	0.313657	0.452399	0.432248	0.529349	0.575483	0.595888	0.18617	0.196941	0.49487	0.412172	0.275875	0.366267	0.28387	0.377492	0.202431	0.445335	0.550064	0.449996	0.328588	0.465842	0.385208	0.438674
65	2	alpha	rest	right	0.584908	0.322642	0.304091	0.640936	0.461343	0.370312	0.297092	0.486596	0.456225	0.416181	0.380094	0.295051	0.274175	0.399515	0.60678	0.642173	0.315132	0.635862	0.23327	0.238362	0.327003	0.260539	0.246288	0.267036	0.276899	0.383354	0.282518	0.2649	0.415259	0.450592	0.34201	0.343703	0.308593	0.458847	0.427256	0.336747	0.351625	0.229636	0.553342	0.444188	0.304675	0.291218	0.278158	0.713775	0.406997
65	2	beta	rest	right	0.521216	0.186972	0.184416	0.710008	0.379515	0.422302	0.184631	0.552495	0.403977	0.363681	0.433145	0.170714	0.205453	0.219031	0.390058	0.495308	0.251735	0.694477	0.209977	0.420815	0.250173	0.326505	0.225184	0.192864	0.4599	0.213063	0.323428	0.23905	0.364154	0.334181	0.251818	0.265481	0.195501	0.334448	0.231949	0.254664	0.26616	0.186598	0.252888	0.250347	0.29326	0.276417	0.170041	0.563063	0.364339
65	3	alpha	rest	right	0.593801	0.36724	0.332173	0.555394	0.432489	0.329223	0.319826	0.390051	0.455178	0.3795	0.334151	0.317774	0.387313	0.497135	0.495066	0.683977	0.358439	0.672132	0.312944	0.332536	0.370621	0.29109	0.32716	0.315124	0.351907	0.480806	0.446288	0.448411	0.455218	0.472544	0.389987	0.415952	0.42618	0.461924	0.452581	0.418969	0.394429	0.36814	0.61761	0.508776	0.405042	0.311013	0.311317	0.688504	0.382811
65	3	beta	rest	right	0.575037	0.205625	0.242102	0.701917	0.353531	0.458774	0.243048	0.532958	0.351042	0.312722	0.46731	0.294994	0.305463	0.212982	0.343987	0.489133	0.227433	0.700288	0.245557	0.408506	0.230783	0.35056	0.247675	0.247725	0.490972	0.268302	0.336521	0.249739	0.377821	0.339143	0.265158	0.27509	0.216448	0.342191	0.231969	0.275709	0.279548	0.266388	0.223423	0.251868	0.268674	0.251603	0.241192	0.46428	0.39824
65	4	alpha	rest	right	0.567996	0.363088	0.281675	0.528674	0.377691	0.292603	0.290833	0.309404	0.373516	0.257003	0.289655	0.269429	0.349689	0.412876	0.495903	0.732048	0.421395	0.661666	0.328554	0.246189	0.430339	0.269744	0.327725	0.362445	0.249655	0.527636	0.321546	0.281566	0.349311	0.49046	0.437989	0.440449	0.331309	0.496722	0.456705	0.41897	0.4418	0.226939	0.654154	0.409263	0.243041	0.303624	0.31875	0.72178	0.327274
65	4	beta	rest	right	0.598346	0.177565	0.310286	0.681711	0.436121	0.470703	0.313225	0.625902	0.440857	0.3158	0.509482	0.322895	0.344483	0.197231	0.450686	0.545782	0.184022	0.767281	0.264046	0.407914	0.182565	0.412677	0.255366	0.186795	0.489463	0.221739	0.333423	0.209373	0.414155	0.2666	0.292966	0.274475	0.20883	0.274072	0.207504	0.276572	0.315761	0.244287	0.276077	0.244991	0.226845	0.253468	0.238414	0.52975	0.463868
63	2	alpha	rest	right	0.766719	0.565736	0.393988	0.66755	0.385035	0.298965	0.387627	0.281681	0.393247	0.388441	0.422806	0.385963	0.549304	0.684281	0.601799	0.784532	0.35944	0.711667	0.477232	0.295092	0.366892	0.315696	0.401001	0.421008	0.450081	0.524699	0.503187	0.569502	0.598357	0.371521	0.458577	0.529963	0.439293	0.380777	0.389149	0.421916	0.320777	0.325365	0.592184	0.525988	0.480606	0.424815	0.38756	0.63803	0.306628
63	2	beta	rest	right	0.35749	0.16472	0.240006	0.451367	0.272738	0.244978	0.231714	0.158526	0.290096	0.253685	0.27266	0.220556	0.267152	0.422204	0.408643	0.575924	0.261011	0.543535	0.425416	0.229432	0.262666	0.288843	0.28973	0.212497	0.299251	0.451828	0.367226	0.422448	0.442657	0.303574	0.219877	0.453509	0.39361	0.294048	0.409966	0.350659	0.183878	0.19175	0.399419	0.403156	0.322242	0.267377	0.265167	0.606747	0.297842
63	3	alpha	rest	right	0.720017	0.49838	0.368164	0.678136	0.331339	0.381904	0.367693	0.365675	0.337719	0.31862	0.480683	0.414684	0.43448	0.646184	0.69136	0.758093	0.307691	0.725664	0.521458	0.30025	0.310064	0.327979	0.396363	0.377865	0.400399	0.56869	0.473005	0.532867	0.593318	0.411609	0.508403	0.603736	0.463461	0.414091	0.393157	0.505076	0.386058	0.286331	0.620199	0.538629	0.50734	0.420957	0.283797	0.648375	0.364585
63	3	beta	rest	right	0.33599	0.164449	0.222498	0.407977	0.261863	0.262569	0.232889	0.203449	0.294322	0.249159	0.28957	0.206774	0.274933	0.395528	0.362361	0.422466	0.210695	0.531914	0.34887	0.209818	0.213536	0.241031	0.258028	0.213431	0.264602	0.381486	0.311387	0.332051	0.390171	0.246832	0.177005	0.285071	0.320241	0.251216	0.292923	0.260003	0.193556	0.216246	0.305892	0.335063	0.246591	0.210744	0.157557	0.590292	0.299453
63	4	alpha	rest	right	0.675442	0.470088	0.342875	0.606196	0.292133	0.325271	0.344197	0.327782	0.306423	0.236305	0.396857	0.34962	0.386419	0.589938	0.650279	0.767047	0.303215	0.729918	0.521217	0.315376	0.302347	0.309271	0.415078	0.37428	0.380092	0.568311	0.40116	0.428383	0.55851	0.339191	0.468667	0.551688	0.479344	0.342831	0.375033	0.459379	0.348889	0.281281	0.603311	0.485101	0.406996	0.382641	0.303945	0.652754	0.330232
63	4	beta	rest	right	0.362615	0.171098	0.224336	0.418664	0.217743	0.248765	0.215985	0.199922	0.266923	0.206949	0.247818	0.198728	0.224824	0.361807	0.371587	0.420751	0.195714	0.575701	0.353613	0.212489	0.192265	0.226655	0.269097	0.245835	0.290847	0.375095	0.348711	0.372642	0.407151	0.242619	0.190681	0.291023	0.27634	0.236955	0.264325	0.239857	0.218538	0.167056	0.340865	0.38127	0.297818	0.237328	0.18025	0.510857	0.298827
61	2	alpha	rest	right	0.74259	0.433454	0.671393	0.72623	0.353446	0.284429	0.363046	0.307777	0.569873	0.329148	0.459011	0.312757	0.485033	0.681823	0.652803	0.654558	0.396785	0.756796	0.539368	0.279779	0.361789	0.230951	0.416883	0.279007	0.436895	0.450458	0.518339	0.599788	0.613742	0.267346	0.400557	0.623813	0.437192	0.407528	0.305171	0.267933	0.301501	0.29038	0.604189	0.599729	0.490963	0.350713	0.502439	0.379817	0.411027
61	2	beta	rest	right	0.56711	0.250264	0.555003	0.589645	0.17311	0.264787	0.194472	0.237196	0.507662	0.221173	0.35019	0.23187	0.341288	0.529149	0.501962	0.576139	0.220606	0.637209	0.452846	0.156054	0.269769	0.190639	0.268992	0.193647	0.292357	0.424876	0.46445	0.469699	0.415273	0.255446	0.249109	0.522232	0.485357	0.334206	0.446084	0.2116	0.232791	0.217525	0.494111	0.539363	0.364341	0.254466	0.332283	0.362902	0.403577
61	3	alpha	rest	right	0.754088	0.390916	0.629989	0.695398	0.322318	0.317123	0.373249	0.339675	0.577748	0.31661	0.407448	0.38339	0.489101	0.659544	0.593801	0.613204	0.391779	0.753584	0.525146	0.346858	0.388	0.345308	0.43824	0.311375	0.432185	0.52323	0.503687	0.562545	0.610819	0.330365	0.326737	0.601272	0.574128	0.451652	0.439867	0.333735	0.317833	0.220342	0.649522	0.602042	0.412489	0.326656	0.451121	0.41855	0.404279
61	3	beta	rest	right	0.604351	0.254195	0.572701	0.630521	0.192582	0.31752	0.207561	0.308218	0.530655	0.208141	0.377494	0.251159	0.360558	0.548553	0.525192	0.549927	0.244222	0.669287	0.420491	0.188623	0.300044	0.234015	0.331266	0.196947	0.307876	0.42359	0.413621	0.464876	0.455549	0.272073	0.23989	0.468777	0.488529	0.372433	0.400959	0.216665	0.245087	0.180152	0.472498	0.479864	0.339259	0.232014	0.335089	0.380223	0.425665
61	4	alpha	rest	right	0.73615	0.503137	0.656364	0.662698	0.32593	0.289471	0.339262	0.298032	0.522525	0.392393	0.430041	0.286769	0.450572	0.712027	0.580909	0.71313	0.347438	0.774528	0.557951	0.297756	0.335036	0.295053	0.339838	0.339274	0.413255	0.466519	0.528792	0.621571	0.541624	0.293057	0.474143	0.584781	0.486837	0.398788	0.409114	0.320734	0.367931	0.322555	0.579328	0.628422	0.499805	0.362816	0.392999	0.383613	0.394516
61	4	beta	rest	right	0.583887	0.240802	0.563699	0.577861	0.191937	0.262196	0.173779	0.256207	0.480583	0.199156	0.276922	0.195186	0.340274	0.542778	0.488152	0.535738	0.191044	0.618951	0.458621	0.196673	0.252474	0.182756	0.270042	0.16494	0.314004	0.435307	0.430747	0.476234	0.471344	0.24029	0.18637	0.524724	0.502649	0.350476	0.430235	0.227103	0.173803	0.204491	0.4933	0.505651	0.38305	0.233956	0.302316	0.365908	0.384917
60	2	alpha	rest	right	0.806975	0.556214	0.57898	0.764349	0.518674	0.315926	0.329325	0.35761	0.530209	0.262574	0.385266	0.436732	0.492639	0.687587	0.581034	0.764033	0.404383	0.818912	0.726779	0.379685	0.374001	0.346563	0.455615	0.368874	0.444172	0.522539	0.517415	0.658722	0.628242	0.290601	0.55075	0.726596	0.576343	0.413047	0.338957	0.398592	0.345847	0.368497	0.541836	0.559791	0.587264	0.502845	0.452506	0.2803	0.362786
60	2	beta	rest	right	0.562589	0.216637	0.541284	0.615761	0.181404	0.257941	0.188384	0.254185	0.436767	0.207396	0.308517	0.244909	0.312622	0.499714	0.496777	0.511299	0.222523	0.652459	0.507684	0.187393	0.251876	0.188998	0.268477	0.262039	0.364669	0.390589	0.339835	0.422807	0.502632	0.229503	0.209115	0.522198	0.552947	0.34057	0.385906	0.249902	0.186125	0.193381	0.448846	0.424511	0.342085	0.2543	0.319084	0.292528	0.347268
60	3	alpha	rest	right	0.801102	0.58215	0.632798	0.803687	0.473793	0.312777	0.32838	0.43749	0.510693	0.283912	0.447431	0.48358	0.550896	0.739249	0.637161	0.771928	0.432069	0.783004	0.681995	0.379921	0.383772	0.354071	0.441679	0.367831	0.41385	0.547473	0.584765	0.708002	0.661008	0.296202	0.539072	0.718584	0.613854	0.406051	0.358023	0.400004	0.339455	0.364159	0.5468	0.602221	0.614057	0.506089	0.506534	0.310631	0.316061
60	3	beta	rest	right	0.608218	0.244616	0.56222	0.626171	0.242423	0.244574	0.239818	0.303547	0.40088	0.202986	0.383733	0.144835	0.306111	0.417914	0.508524	0.51994	0.239619	0.645734	0.554058	0.180274	0.266301	0.208288	0.26596	0.270715	0.345003	0.324854	0.345434	0.395382	0.456093	0.242273	0.246069	0.616339	0.551647	0.387565	0.348893	0.246973	0.200071	0.188009	0.418977	0.35147	0.320457	0.19699	0.367996	0.306733	0.335387
60	4	alpha	rest	right	0.886809	0.752545	0.822857	0.903542	0.696353	0.503163	0.411372	0.593314	0.408848	0.625006	0.658282	0.293136	0.351138	0.401591	0.422129	0.887016	0.677578	0.896606	0.838359	0.554183	0.350925	0.528501	0.418314	0.654729	0.605298	0.348577	0.366992	0.374726	0.421369	0.603224	0.763083	0.907876	0.710154	0.376435	0.513142	0.482063	0.645927	0.620464	0.391477	0.40932	0.386971	0.431125	0.739239	0.568043	0.498136
60	4	beta	rest	right	0.811318	0.571075	0.742486	0.824322	0.582643	0.468685	0.442154	0.575717	0.411601	0.511929	0.635066	0.350685	0.399764	0.408946	0.302331	0.755738	0.552262	0.838531	0.735128	0.537815	0.372341	0.525624	0.442809	0.576285	0.652866	0.342759	0.423279	0.447943	0.321897	0.423204	0.582486	0.746354	0.755748	0.341358	0.436075	0.457239	0.505421	0.603521	0.340754	0.40468	0.39632	0.335264	0.600564	0.43352	0.403705
59	2	alpha	rest	right	0.822826	0.528064	0.734117	0.791613	0.558724	0.326348	0.415213	0.570532	0.332733	0.42703	0.556253	0.299178	0.340709	0.336018	0.290197	0.704697	0.578609	0.841925	0.736965	0.450201	0.361863	0.51199	0.41611	0.493441	0.619721	0.310055	0.331543	0.335068	0.295298	0.412211	0.546575	0.665541	0.662594	0.308836	0.360296	0.468796	0.386077	0.53751	0.27674	0.26997	0.295834	0.32758	0.59509	0.436626	0.278533
59	2	beta	rest	right	0.72147	0.323424	0.424672	0.748464	0.448409	0.258582	0.311313	0.49372	0.267076	0.427465	0.57747	0.28189	0.291507	0.258469	0.231128	0.520324	0.284255	0.767395	0.693868	0.368247	0.212127	0.401805	0.397897	0.503902	0.614439	0.224274	0.291624	0.286988	0.275852	0.171135	0.370122	0.502851	0.464444	0.208501	0.203829	0.373506	0.327352	0.411991	0.219324	0.228938	0.25225	0.256266	0.411659	0.236157	0.19532
59	3	alpha	rest	right	0.886795	0.710804	0.805113	0.880029	0.715596	0.555219	0.515543	0.640608	0.500933	0.550317	0.696181	0.379006	0.356991	0.354175	0.376009	0.841228	0.693601	0.906719	0.834978	0.631635	0.458584	0.594165	0.5845	0.60748	0.735647	0.333881	0.357506	0.376068	0.396941	0.56188	0.722866	0.817506	0.771485	0.426422	0.465284	0.651857	0.509001	0.675193	0.323791	0.310689	0.361488	0.415194	0.732967	0.583116	0.521884
59	3	beta	rest	right	0.819728	0.486987	0.486408	0.84008	0.663597	0.440063	0.532366	0.669165	0.50558	0.649416	0.754407	0.486242	0.541248	0.498232	0.447678	0.614578	0.396081	0.86069	0.827121	0.517762	0.462628	0.583589	0.600199	0.713361	0.761663	0.457383	0.52652	0.547888	0.478395	0.284616	0.510201	0.557524	0.532476	0.326864	0.349603	0.500143	0.468221	0.56932	0.312319	0.354829	0.423895	0.419856	0.493459	0.357911	0.269831
59	4	alpha	rest	right	0.751962	0.419779	0.622048	0.722134	0.37452	0.350182	0.311841	0.315821	0.394865	0.327327	0.370923	0.382772	0.487775	0.564681	0.519862	0.66015	0.375811	0.74203	0.611814	0.337655	0.317184	0.289307	0.275616	0.307244	0.35304	0.502962	0.599481	0.517609	0.475543	0.282977	0.372309	0.548853	0.540305	0.339822	0.497262	0.294061	0.399292	0.318824	0.477574	0.665851	0.488372	0.262455	0.419365	0.237786	0.415862
59	4	beta	rest	right	0.517563	0.176445	0.212542	0.535705	0.127815	0.273746	0.166814	0.193456	0.37177	0.132245	0.253507	0.199571	0.261566	0.396104	0.410559	0.450379	0.209432	0.591734	0.481601	0.193411	0.23514	0.211058	0.22359	0.178948	0.24281	0.38534	0.339228	0.338273	0.412079	0.268203	0.217278	0.404282	0.277057	0.278987	0.363394	0.202621	0.213805	0.165015	0.357842	0.354105	0.280675	0.226829	0.226658	0.26616	0.306371
58	2	alpha	rest	right	0.590266	0.437779	0.716947	0.637422	0.28606	0.291471	0.683681	0.650495	0.591374	0.381327	0.326818	0.391247	0.419696	0.713459	0.588564	0.806525	0.310982	0.665912	0.579302	0.401412	0.300667	0.661123	0.516321	0.304725	0.360837	0.48911	0.444512	0.45796	0.517338	0.264131	0.415155	0.552419	0.582966	0.266935	0.417653	0.358553	0.321394	0.257501	0.514213	0.509943	0.436064	0.360602	0.411349	0.37632	0.253378
58	2	beta	rest	right	0.513496	0.221596	0.698276	0.629659	0.177569	0.241373	0.663269	0.655188	0.564434	0.224815	0.40239	0.193329	0.329254	0.549268	0.569978	0.594808	0.222204	0.674441	0.582513	0.169625	0.213168	0.660211	0.589457	0.233478	0.387691	0.454421	0.453101	0.516692	0.59034	0.235455	0.279042	0.60955	0.468778	0.247066	0.265868	0.352449	0.2156	0.205704	0.453785	0.44692	0.426927	0.349575	0.30619	0.352595	0.29652
58	3	alpha	rest	right	0.645468	0.496308	0.618346	0.667331	0.405758	0.333281	0.598461	0.678095	0.668236	0.413005	0.463338	0.352733	0.469386	0.708615	0.660964	0.795163	0.26979	0.716759	0.587294	0.382802	0.26323	0.706861	0.557067	0.318702	0.425521	0.490765	0.541566	0.538812	0.546349	0.267744	0.470547	0.580482	0.561548	0.269647	0.469805	0.39542	0.330466	0.328958	0.548365	0.59343	0.500535	0.39158	0.329865	0.423028	0.320611
58	3	beta	rest	right	0.476871	0.27824	0.493535	0.637017	0.251059	0.318046	0.469956	0.637835	0.562294	0.317791	0.379972	0.22905	0.337844	0.5745	0.563903	0.646984	0.250914	0.622716	0.646589	0.266812	0.267459	0.61305	0.480592	0.235916	0.336006	0.515322	0.518367	0.506497	0.480074	0.289159	0.3127	0.628883	0.506017	0.291436	0.311402	0.331782	0.288239	0.209249	0.5068	0.526841	0.431137	0.331965	0.251651	0.446589	0.336046
58	4	alpha	rest	right	0.729321	0.558781	0.399054	0.620828	0.390599	0.22392	0.386037	0.628271	0.63708	0.481854	0.454127	0.338885	0.533294	0.752064	0.640707	0.834604	0.273652	0.727518	0.599776	0.371927	0.275482	0.722036	0.553989	0.323454	0.439003	0.513354	0.572649	0.555537	0.549413	0.274548	0.509319	0.564801	0.565666	0.280771	0.50226	0.439769	0.352885	0.307753	0.537592	0.606869	0.49188	0.433299	0.308557	0.474361	0.259119
58	4	beta	rest	right	0.496874	0.231982	0.231181	0.60163	0.226312	0.233112	0.225596	0.603801	0.557399	0.256745	0.354365	0.241099	0.330052	0.587218	0.560636	0.629743	0.350512	0.625578	0.643797	0.224731	0.359955	0.630109	0.514895	0.216818	0.384439	0.53865	0.526092	0.507696	0.513836	0.351615	0.288479	0.653137	0.506865	0.356276	0.283773	0.353765	0.244875	0.190228	0.479903	0.519367	0.376231	0.349136	0.288194	0.562912	0.242097
57	2	alpha	rest	right	0.794872	0.543379	0.427615	0.741413	0.426408	0.369219	0.423815	0.468524	0.530962	0.415733	0.470964	0.37942	0.445184	0.60061	0.614849	0.765651	0.405539	0.760468	0.677079	0.461559	0.40737	0.403532	0.386442	0.431526	0.422101	0.50266	0.446054	0.49046	0.513988	0.423978	0.488661	0.684918	0.736564	0.425949	0.472249	0.380514	0.425047	0.340877	0.494312	0.509955	0.431317	0.390702	0.384713	0.569847	0.456538
57	2	beta	rest	right	0.732187	0.284157	0.260283	0.761205	0.342494	0.21611	0.257642	0.332864	0.354966	0.246618	0.3369	0.316645	0.390032	0.459054	0.407534	0.523971	0.303249	0.686066	0.594375	0.264477	0.305008	0.269848	0.268622	0.247361	0.32664	0.423194	0.469077	0.439166	0.378905	0.348747	0.254234	0.535908	0.495444	0.345099	0.335174	0.223933	0.271875	0.215728	0.409349	0.471355	0.325341	0.189908	0.281997	0.491551	0.379539
57	3	alpha	rest	right	0.820887	0.67716	0.432291	0.739608	0.534913	0.429458	0.427165	0.408907	0.549346	0.430652	0.475402	0.399162	0.545182	0.749287	0.67771	0.852409	0.394138	0.74555	0.735682	0.528234	0.392713	0.372853	0.47788	0.43755	0.444119	0.483465	0.548328	0.653201	0.612035	0.391261	0.560016	0.741066	0.698204	0.386847	0.438231	0.451149	0.431756	0.410676	0.530191	0.615707	0.601139	0.525542	0.324062	0.52683	0.425979
57	3	beta	rest	right	0.686812	0.270145	0.269002	0.691325	0.263228	0.212775	0.271303	0.269497	0.420777	0.180699	0.267866	0.278582	0.301819	0.469832	0.399721	0.560521	0.29816	0.599293	0.572045	0.280452	0.297784	0.272299	0.290572	0.23892	0.278068	0.420883	0.47272	0.486122	0.360548	0.349174	0.229645	0.596479	0.599557	0.350754	0.436857	0.219222	0.353796	0.235577	0.443902	0.547705	0.42111	0.207193	0.213474	0.474498	0.401792
57	4	alpha	rest	right	0.814328	0.5859	0.416205	0.790635	0.403522	0.259146	0.418726	0.333789	0.56536	0.405086	0.449118	0.289279	0.412435	0.679793	0.661137	0.794263	0.306089	0.753878	0.578009	0.354515	0.30445	0.226812	0.452798	0.378122	0.396061	0.343683	0.439478	0.564459	0.577775	0.326523	0.501842	0.596634	0.586655	0.32543	0.258356	0.365217	0.394042	0.313152	0.353345	0.495782	0.472508	0.409335	0.269954	0.526332	0.332415
57	4	beta	rest	right	0.698261	0.291673	0.2031	0.731979	0.214611	0.192173	0.19315	0.265704	0.443883	0.227275	0.226894	0.15302	0.258426	0.477725	0.409065	0.600166	0.161821	0.623581	0.512052	0.208193	0.164112	0.161606	0.323319	0.197482	0.247268	0.25178	0.373517	0.467493	0.370413	0.232326	0.220414	0.55832	0.537157	0.233053	0.322926	0.219779	0.331658	0.185405	0.334515	0.498332	0.397646	0.216933	0.126344	0.341726	0.319994
56	2	alpha	rest	right	0.787965	0.556107	0.604897	0.836465	0.514084	0.270689	0.36149	0.327595	0.420647	0.381853	0.495013	0.304654	0.311073	0.511314	0.521458	0.779136	0.403453	0.821922	0.730096	0.317772	0.337127	0.325174	0.36057	0.348605	0.470061	0.362132	0.347222	0.472548	0.46279	0.320378	0.581047	0.718693	0.478993	0.293809	0.345199	0.335243	0.339359	0.412965	0.378574	0.414677	0.444447	0.384437	0.487626	0.342987	0.341043
56	2	beta	rest	right	0.716994	0.430621	0.645178	0.725009	0.387271	0.305773	0.311218	0.336948	0.34532	0.274251	0.540181	0.270662	0.315268	0.380717	0.356126	0.664115	0.393656	0.68997	0.612946	0.335687	0.249014	0.277697	0.306695	0.29041	0.492396	0.332545	0.357823	0.3497	0.321519	0.264503	0.382655	0.586301	0.579199	0.223657	0.286646	0.317567	0.266134	0.362701	0.323057	0.371277	0.340255	0.279082	0.49224	0.288303	0.308326
56	3	alpha	rest	right	0.850118	0.633431	0.540667	0.817623	0.556304	0.299695	0.3262	0.324333	0.596445	0.280266	0.543453	0.427237	0.475769	0.73563	0.669086	0.815893	0.388401	0.819138	0.748137	0.24104	0.328668	0.355312	0.490667	0.287241	0.466087	0.513987	0.548716	0.705958	0.596518	0.315169	0.566614	0.73418	0.353145	0.316518	0.405998	0.336483	0.286095	0.33101	0.525004	0.634714	0.643376	0.420033	0.446248	0.321718	0.521442
56	3	beta	rest	right	0.621616	0.275879	0.508121	0.65957	0.250148	0.209056	0.187931	0.198393	0.434339	0.176219	0.362158	0.273915	0.333392	0.520114	0.480005	0.623092	0.222858	0.669428	0.588642	0.183208	0.284154	0.218027	0.306368	0.149497	0.322454	0.451528	0.448693	0.552702	0.506471	0.245221	0.304134	0.58784	0.486724	0.380963	0.427617	0.22889	0.198321	0.190744	0.518162	0.555883	0.458017	0.285168	0.330489	0.281151	0.421128
56	4	alpha	rest	right	0.851677	0.633156	0.721058	0.840547	0.532312	0.347371	0.416786	0.346229	0.674083	0.227158	0.562282	0.389448	0.441882	0.779785	0.731482	0.804755	0.560846	0.86613	0.734345	0.332228	0.372994	0.33665	0.593058	0.272216	0.52586	0.453066	0.518013	0.753366	0.679848	0.403937	0.616146	0.73633	0.415153	0.322761	0.38599	0.412377	0.311279	0.373859	0.498158	0.601158	0.63358	0.494183	0.629909	0.319341	0.536025
56	4	beta	rest	right	0.643821	0.329718	0.555023	0.649309	0.224606	0.217296	0.204631	0.190805	0.481184	0.233375	0.398265	0.213593	0.349599	0.598135	0.556315	0.615924	0.27493	0.677729	0.551757	0.142113	0.203098	0.189538	0.310584	0.185184	0.372912	0.396526	0.475181	0.572177	0.535757	0.187923	0.293546	0.522771	0.444512	0.230631	0.405509	0.195089	0.271999	0.186663	0.428556	0.566311	0.487485	0.302971	0.36262	0.233993	0.387946
55	2	alpha	rest	right	0.530303	0.387678	0.440782	0.521393	0.359936	0.25998	0.28654	0.287943	0.440775	0.295491	0.404808	0.334661	0.420196	0.516629	0.562065	0.646222	0.297814	0.613328	0.64494	0.265028	0.321764	0.233748	0.294898	0.271829	0.410816	0.415009	0.477568	0.548273	0.63333	0.319923	0.370062	0.573529	0.560818	0.392093	0.395998	0.285756	0.394279	0.326084	0.529966	0.590593	0.483315	0.418249	0.458202	0.311503	0.412025
55	2	beta	rest	right	0.468857	0.225344	0.416854	0.483024	0.159305	0.311561	0.187277	0.283167	0.47281	0.24185	0.368413	0.253578	0.308499	0.520734	0.491422	0.58248	0.179456	0.481704	0.573331	0.17292	0.387371	0.176795	0.188864	0.232811	0.293863	0.493128	0.477011	0.479115	0.459711	0.209534	0.166932	0.510533	0.49549	0.397061	0.399005	0.198132	0.2685	0.178008	0.505726	0.537977	0.389431	0.300624	0.310441	0.311307	0.334999
55	3	alpha	rest	right	0.61679	0.392225	0.588991	0.602023	0.309252	0.372849	0.232001	0.397164	0.518606	0.260815	0.487537	0.282199	0.366612	0.587227	0.6427	0.657631	0.323864	0.57559	0.598852	0.291581	0.340494	0.24135	0.314011	0.263423	0.381789	0.467034	0.481152	0.525547	0.563415	0.330005	0.259544	0.555281	0.600445	0.417833	0.473142	0.359999	0.312881	0.312108	0.562562	0.617562	0.45803	0.373339	0.432493	0.321368	0.403056
55	3	beta	rest	right	0.528865	0.246087	0.493487	0.661496	0.25287	0.327405	0.204113	0.27847	0.495265	0.219249	0.422673	0.257604	0.387223	0.536877	0.535686	0.559071	0.176858	0.462737	0.574786	0.232355	0.351749	0.240241	0.203659	0.193608	0.322452	0.498725	0.517634	0.465777	0.428518	0.242743	0.221037	0.479668	0.555575	0.368927	0.452905	0.244776	0.326967	0.189413	0.49902	0.581223	0.400575	0.249081	0.348306	0.311639	0.384933
55	4	alpha	rest	right	0.628706	0.387033	0.615522	0.678732	0.420115	0.367379	0.262866	0.398443	0.493941	0.332694	0.443527	0.32185	0.398767	0.586419	0.600016	0.679083	0.367157	0.639438	0.663927	0.314374	0.292506	0.30625	0.273023	0.280562	0.333938	0.468622	0.508795	0.47409	0.501944	0.345658	0.305403	0.543468	0.563953	0.339848	0.395067	0.312802	0.37216	0.292045	0.535923	0.616197	0.410663	0.313051	0.472618	0.372056	0.378976
55	4	beta	rest	right	0.508989	0.204995	0.492816	0.628164	0.214171	0.297489	0.200851	0.335759	0.485584	0.222743	0.34995	0.237384	0.269368	0.517573	0.535276	0.599454	0.18281	0.441892	0.558199	0.21581	0.316909	0.221045	0.18876	0.221536	0.260208	0.438553	0.436754	0.386249	0.393246	0.256405	0.224788	0.537134	0.53092	0.397789	0.464425	0.299632	0.339712	0.21391	0.50307	0.551992	0.329875	0.265672	0.316159	0.391448	0.353032
54	2	alpha	rest	right	0.868552	0.781526	0.585953	0.749681	0.550816	0.356866	0.363799	0.372344	0.36028	0.315774	0.522419	0.46326	0.448174	0.500445	0.715192	0.913129	0.381151	0.824031	0.763982	0.410372	0.386097	0.356058	0.336595	0.366059	0.568773	0.575989	0.410583	0.401787	0.698939	0.359367	0.690318	0.734984	0.51914	0.438611	0.322049	0.379454	0.351082	0.502281	0.636229	0.464808	0.431312	0.622428	0.341848	0.240561	0.286088
54	2	beta	rest	right	0.507159	0.179866	0.510918	0.631425	0.24465	0.323622	0.174745	0.400391	0.423835	0.227854	0.479013	0.193848	0.186278	0.187156	0.540165	0.462147	0.198404	0.713152	0.669593	0.219657	0.268097	0.293124	0.200973	0.41565	0.457613	0.331742	0.19309	0.163542	0.518243	0.170588	0.235195	0.535455	0.264717	0.269385	0.189935	0.153564	0.21618	0.259424	0.353849	0.241169	0.211793	0.3144	0.341563	0.19126	0.31313
54	3	alpha	rest	right	0.767509	0.663732	0.638887	0.641147	0.451216	0.397239	0.365603	0.408678	0.451069	0.334342	0.465027	0.396474	0.495291	0.634148	0.644247	0.848511	0.421399	0.759272	0.702961	0.396751	0.412146	0.368688	0.335683	0.379333	0.423349	0.527538	0.460103	0.493411	0.654467	0.363381	0.552924	0.654798	0.520417	0.422551	0.325225	0.315114	0.340185	0.34465	0.568165	0.528282	0.505242	0.530656	0.380633	0.326299	0.351141
54	3	beta	rest	right	0.45954	0.196262	0.528781	0.550092	0.228364	0.188659	0.201272	0.313187	0.404386	0.21101	0.433249	0.177792	0.217134	0.257277	0.479301	0.322283	0.246228	0.660278	0.581832	0.159336	0.283485	0.260781	0.197022	0.376821	0.396999	0.296138	0.277995	0.251446	0.475777	0.191017	0.215727	0.432166	0.317014	0.320473	0.279374	0.202949	0.246095	0.244101	0.324772	0.2669	0.20252	0.285211	0.381697	0.235982	0.250967
54	4	alpha	rest	right	0.820127	0.706626	0.606673	0.693385	0.532665	0.365639	0.288004	0.358326	0.380367	0.342157	0.434748	0.465745	0.467047	0.539221	0.651066	0.859212	0.428761	0.751769	0.736219	0.393011	0.407525	0.339779	0.360765	0.397068	0.472315	0.577913	0.480714	0.466981	0.627677	0.427395	0.54624	0.646151	0.543404	0.41529	0.337576	0.382926	0.356048	0.383819	0.603249	0.569035	0.524584	0.520738	0.364619	0.342011	0.366839
54	4	beta	rest	right	0.470241	0.211183	0.403969	0.540351	0.242847	0.242417	0.177142	0.26382	0.350307	0.217655	0.417123	0.18105	0.215229	0.222683	0.401509	0.397211	0.188836	0.679265	0.647334	0.223811	0.26571	0.215053	0.190271	0.456624	0.475042	0.261024	0.242758	0.218454	0.444929	0.271049	0.245824	0.489633	0.248865	0.283287	0.282788	0.252881	0.241403	0.253712	0.329543	0.193127	0.205827	0.25451	0.261479	0.294617	0.266151
52	2	alpha	rest	right	0.574334	0.372019	0.546285	0.661783	0.299869	0.315117	0.536505	0.375394	0.441135	0.323393	0.398597	0.261754	0.307057	0.415994	0.478515	0.627069	0.256691	0.661024	0.570805	0.351854	0.27083	0.308071	0.369712	0.316288	0.334792	0.367555	0.414991	0.31175	0.403611	0.276597	0.348823	0.569537	0.497123	0.275699	0.38794	0.384012	0.330398	0.312467	0.455496	0.501163	0.37516	0.374712	0.384028	0.376801	0.350309
52	2	beta	rest	right	0.454731	0.209287	0.528918	0.599241	0.148999	0.34353	0.516495	0.336139	0.398536	0.188491	0.370582	0.223672	0.200857	0.409598	0.468622	0.504462	0.180041	0.657571	0.537055	0.227706	0.180992	0.190415	0.19101	0.222613	0.445595	0.239453	0.24263	0.210413	0.384701	0.22164	0.194944	0.4799	0.271608	0.233561	0.281239	0.204221	0.219369	0.267036	0.320976	0.339611	0.20577	0.274307	0.424029	0.309417	0.458015
52	3	alpha	rest	right	0.685985	0.478737	0.56321	0.713085	0.394529	0.323621	0.557123	0.487167	0.291365	0.339189	0.564653	0.354834	0.322	0.287432	0.280775	0.661435	0.355996	0.747869	0.646226	0.372574	0.3544	0.340673	0.352552	0.39547	0.512764	0.303919	0.317806	0.319072	0.295716	0.314357	0.426137	0.654698	0.606191	0.32274	0.335012	0.484262	0.341635	0.468606	0.374209	0.369791	0.374447	0.32359	0.485191	0.31937	0.267914
52	3	beta	rest	right	0.540868	0.241989	0.411744	0.602524	0.231476	0.189514	0.401284	0.336269	0.264197	0.152315	0.354635	0.212105	0.198288	0.272359	0.354148	0.541023	0.225931	0.706677	0.624776	0.237317	0.226877	0.211675	0.203551	0.335189	0.466554	0.232689	0.219551	0.228177	0.326524	0.206406	0.255738	0.527455	0.487152	0.206568	0.243709	0.232622	0.2146	0.320375	0.280699	0.272273	0.215686	0.210518	0.381355	0.246391	0.240712
52	4	alpha	rest	right	0.624984	0.39264	0.273341	0.634841	0.271136	0.248118	0.253631	0.250903	0.416444	0.273575	0.352741	0.282141	0.352416	0.484748	0.522927	0.603177	0.337632	0.705744	0.572585	0.264196	0.332247	0.367647	0.312575	0.325418	0.367556	0.474919	0.433096	0.435347	0.494943	0.395187	0.340079	0.530677	0.484013	0.393841	0.441952	0.29848	0.301634	0.293301	0.495753	0.50727	0.361153	0.3278	0.286465	0.55705	0.349438
52	4	beta	rest	right	0.512053	0.26981	0.172122	0.578865	0.180927	0.25992	0.172213	0.170365	0.325724	0.202401	0.293754	0.264057	0.274979	0.359836	0.410587	0.481631	0.292846	0.663849	0.530243	0.199504	0.290865	0.3251	0.215245	0.242158	0.287151	0.412691	0.337319	0.288086	0.383156	0.370638	0.21795	0.47576	0.459887	0.373946	0.432951	0.224668	0.253129	0.163251	0.447146	0.377242	0.316428	0.293564	0.167733	0.501186	0.411665
51	2	alpha	rest	right	0.68237	0.36085	0.348924	0.63846	0.294293	0.294587	0.361775	0.376476	0.564233	0.303035	0.417419	0.299728	0.413741	0.644504	0.633031	0.564859	0.221668	0.701688	0.560253	0.221144	0.218026	0.218996	0.359611	0.275122	0.329768	0.456694	0.490198	0.529757	0.575468	0.327789	0.34785	0.571156	0.556673	0.317696	0.359457	0.255455	0.288715	0.251445	0.5446	0.638054	0.427536	0.331512	0.200782	0.437362	0.402911
51	2	beta	rest	right	0.45513	0.213653	0.31671	0.546755	0.197926	0.286106	0.3173	0.341465	0.354456	0.208266	0.23295	0.215643	0.305041	0.439745	0.376372	0.45482	0.186275	0.557475	0.516738	0.17135	0.184897	0.204997	0.165907	0.203501	0.197009	0.30342	0.413188	0.268252	0.243244	0.290695	0.224123	0.592878	0.602088	0.28923	0.47108	0.297898	0.207382	0.18886	0.356581	0.462227	0.249917	0.189574	0.139816	0.410908	0.310644
51	3	alpha	rest	right	0.690011	0.395051	0.340141	0.614911	0.343902	0.271733	0.32037	0.310214	0.50792	0.35032	0.378489	0.365865	0.492041	0.656567	0.633378	0.574849	0.293207	0.71842	0.588149	0.328412	0.295562	0.33377	0.310924	0.288432	0.340444	0.502654	0.535817	0.543165	0.558691	0.289543	0.373364	0.571636	0.414024	0.300742	0.383699	0.249709	0.25898	0.268096	0.496042	0.541508	0.40683	0.344031	0.327051	0.527114	0.382082
51	3	beta	rest	right	0.529437	0.149494	0.26192	0.545383	0.203177	0.209673	0.248926	0.296096	0.400472	0.25617	0.259295	0.208672	0.273052	0.464709	0.46137	0.458844	0.2329	0.568664	0.53306	0.20706	0.233449	0.213078	0.166234	0.191416	0.216858	0.313065	0.363089	0.313321	0.33055	0.273614	0.224772	0.565987	0.590737	0.27237	0.392302	0.243075	0.199064	0.189745	0.37353	0.420148	0.246434	0.223218	0.232629	0.50236	0.251266
51	4	alpha	rest	right	0.724763	0.433663	0.428522	0.707454	0.416161	0.338505	0.422812	0.383061	0.587422	0.306167	0.500808	0.303829	0.52882	0.70664	0.724363	0.574143	0.270687	0.67575	0.583583	0.261318	0.273646	0.256218	0.398169	0.283573	0.430568	0.433133	0.580371	0.624244	0.633053	0.335577	0.362375	0.557748	0.458131	0.337845	0.424938	0.289634	0.339266	0.238261	0.574964	0.575596	0.443304	0.402695	0.341939	0.470232	0.419787
51	4	beta	rest	right	0.583355	0.240474	0.248021	0.592046	0.216446	0.28441	0.240752	0.271057	0.384451	0.211823	0.272808	0.236365	0.35057	0.461925	0.372553	0.47197	0.254229	0.589672	0.533194	0.254713	0.255472	0.275309	0.185824	0.228119	0.254265	0.35379	0.422665	0.364762	0.267459	0.345317	0.20494	0.567385	0.588159	0.340123	0.432142	0.227475	0.206923	0.209517	0.365326	0.441783	0.299608	0.175642	0.208407	0.503429	0.361587
50	2	alpha	rest	right	0.683882	0.511694	0.694201	0.691342	0.344362	0.347122	0.438344	0.44445	0.673029	0.394769	0.257785	0.341693	0.492175	0.780975	0.600059	0.724657	0.449205	0.731062	0.58182	0.255077	0.310485	0.314055	0.455006	0.329935	0.319924	0.444261	0.545533	0.647697	0.553826	0.363922	0.4529	0.51989	0.456485	0.309152	0.386385	0.396891	0.327593	0.297603	0.473982	0.613094	0.58602	0.40344	0.433497	0.423013	0.315678
50	2	beta	rest	right	0.445965	0.204093	0.552226	0.575164	0.202879	0.224559	0.182112	0.285024	0.438214	0.187799	0.259099	0.172031	0.27452	0.507961	0.486959	0.525838	0.137174	0.605495	0.520042	0.160656	0.239505	0.199583	0.22065	0.230884	0.290296	0.361638	0.358039	0.448394	0.415405	0.181499	0.234067	0.48429	0.453026	0.282941	0.317097	0.206321	0.234238	0.297048	0.423573	0.47241	0.424588	0.29427	0.272976	0.344198	0.26162
50	3	alpha	rest	right	0.545135	0.435293	0.59827	0.570711	0.275327	0.327192	0.287418	0.351551	0.516677	0.314182	0.351808	0.327642	0.40625	0.585528	0.551649	0.701144	0.30914	0.697076	0.567235	0.347562	0.32295	0.258218	0.330146	0.275241	0.276627	0.372382	0.417843	0.459428	0.522478	0.273025	0.37729	0.491213	0.54359	0.326833	0.380475	0.224102	0.380278	0.30633	0.431651	0.56695	0.512337	0.351579	0.322871	0.433283	0.310365
50	3	beta	rest	right	0.421464	0.206335	0.551181	0.630088	0.210247	0.252265	0.185394	0.296063	0.441607	0.178352	0.27165	0.20199	0.279514	0.408487	0.413602	0.381549	0.176432	0.580186	0.56435	0.208464	0.265677	0.191655	0.203287	0.217833	0.294435	0.36805	0.293691	0.338892	0.367368	0.297728	0.178342	0.431425	0.430974	0.31013	0.344544	0.288421	0.205745	0.218683	0.360423	0.320232	0.272601	0.199235	0.343473	0.354834	0.265843
50	4	alpha	rest	right	0.667081	0.474808	0.724387	0.682195	0.327867	0.279902	0.415848	0.390408	0.595405	0.282414	0.365954	0.263696	0.462748	0.751502	0.629565	0.657934	0.406175	0.672042	0.565188	0.251851	0.28123	0.303907	0.418619	0.222756	0.30986	0.335705	0.414059	0.557214	0.575383	0.35448	0.387775	0.522724	0.527981	0.328143	0.433987	0.309057	0.312204	0.244365	0.430678	0.574396	0.497092	0.336971	0.448189	0.328277	0.258688
50	4	beta	rest	right	0.463353	0.171676	0.62361	0.629941	0.165295	0.325466	0.177905	0.365714	0.494985	0.226762	0.274421	0.177509	0.228024	0.492674	0.487888	0.429535	0.197159	0.581699	0.547444	0.162307	0.250268	0.212607	0.278467	0.232158	0.25114	0.32799	0.320127	0.36971	0.414231	0.253774	0.174525	0.467716	0.457111	0.262977	0.369659	0.197402	0.228353	0.205442	0.381348	0.418039	0.253514	0.232034	0.370607	0.302342	0.307289
49	2	alpha	rest	right	0.729356	0.374227	0.646556	0.386189	0.360839	0.266759	0.354409	0.45124	0.341952	0.375605	0.390891	0.318587	0.261549	0.396691	0.412508	0.535636	0.383603	0.548132	0.529259	0.265145	0.299551	0.31878	0.28479	0.542106	0.385513	0.281756	0.283059	0.390823	0.393477	0.260924	0.493176	0.522284	0.700943	0.390418	0.34119	0.336442	0.513504	0.41477	0.433809	0.470144	0.406642	0.314491	0.299977	0.321258	0.302678
49	2	beta	rest	right	0.567526	0.195786	0.485202	0.219778	0.187111	0.240005	0.222587	0.346201	0.365278	0.204527	0.263444	0.20919	0.208932	0.308728	0.379812	0.418018	0.177726	0.485867	0.460416	0.214137	0.211994	0.203689	0.209021	0.471164	0.300295	0.279969	0.247047	0.294013	0.333051	0.296809	0.53335	0.540021	0.63342	0.318708	0.340992	0.276115	0.544215	0.285059	0.432393	0.387227	0.257544	0.204321	0.266107	0.302707	0.337079
49	3	alpha	rest	right	0.789401	0.417157	0.629627	0.513797	0.481811	0.192941	0.351697	0.512742	0.298705	0.514975	0.537474	0.312216	0.337082	0.349836	0.346934	0.624118	0.403254	0.638665	0.659691	0.283975	0.288892	0.372936	0.343669	0.649855	0.547586	0.291645	0.338875	0.38266	0.371614	0.30438	0.598635	0.622336	0.606199	0.271754	0.262224	0.371152	0.604422	0.460445	0.326249	0.326924	0.287693	0.3046	0.320297	0.304156	0.258786
49	3	beta	rest	right	0.605802	0.241984	0.545991	0.278486	0.269177	0.226328	0.212119	0.450479	0.216854	0.261362	0.44595	0.22579	0.214479	0.216783	0.258488	0.532833	0.241876	0.59185	0.582475	0.243613	0.168999	0.241713	0.172929	0.589753	0.496678	0.149352	0.167127	0.181	0.22602	0.205931	0.584392	0.599003	0.581196	0.201128	0.216973	0.307987	0.606833	0.413288	0.226829	0.215352	0.194314	0.18624	0.196336	0.221573	0.240727
49	4	alpha	rest	right	0.787902	0.536245	0.581287	0.446823	0.439747	0.366491	0.250726	0.451004	0.312799	0.453583	0.551901	0.28289	0.308081	0.285887	0.26019	0.717617	0.379443	0.64503	0.639367	0.442133	0.211035	0.33494	0.359406	0.653722	0.549669	0.289837	0.272717	0.295041	0.277233	0.319262	0.656356	0.651926	0.695264	0.290179	0.32056	0.44727	0.662081	0.529964	0.336894	0.273413	0.267114	0.373086	0.361002	0.334151	0.303381
49	4	beta	rest	right	0.625827	0.242775	0.575059	0.319913	0.308422	0.203477	0.262828	0.45444	0.150627	0.303912	0.478913	0.259108	0.195345	0.177408	0.19391	0.477278	0.295034	0.645038	0.639221	0.259869	0.187584	0.247928	0.248497	0.639331	0.53274	0.177781	0.181687	0.191343	0.184871	0.215303	0.622324	0.626751	0.616745	0.21027	0.191761	0.38555	0.622628	0.444346	0.222732	0.212241	0.202941	0.232734	0.196489	0.198705	0.229095
48	2	alpha	rest	right	0.701405	0.525091	0.923793	0.52671	0.509749	0.355283	0.576705	0.654027	0.359945	0.502921	0.715275	0.507131	0.431535	0.384843	0.26975	0.741138	0.592167	0.546163	0.545555	0.436503	0.391637	0.442579	0.454194	0.513264	0.616119	0.37656	0.332464	0.341894	0.296941	0.463643	0.425632	0.445954	0.699614	0.378545	0.348224	0.568049	0.415956	0.56503	0.349608	0.32627	0.354815	0.381992	0.514168	0.503046	0.317972
48	2	beta	rest	right	0.603976	0.302807	0.879835	0.329737	0.301756	0.237297	0.404788	0.537922	0.199085	0.288745	0.546128	0.285285	0.237309	0.222126	0.192565	0.541092	0.431209	0.4046	0.388241	0.3068	0.162929	0.30765	0.265338	0.351052	0.45318	0.188609	0.205516	0.18886	0.183604	0.215378	0.220729	0.239437	0.511621	0.169481	0.162663	0.309323	0.199405	0.330784	0.238094	0.218389	0.142152	0.159959	0.319228	0.300813	0.231688
48	3	alpha	rest	right	0.657077	0.428019	0.83484	0.344804	0.33719	0.287957	0.504009	0.565696	0.21661	0.338033	0.544998	0.379971	0.316103	0.3056	0.209987	0.639107	0.453906	0.418669	0.40943	0.331527	0.332536	0.390538	0.297357	0.40764	0.527634	0.335891	0.341536	0.27698	0.238769	0.320054	0.268425	0.280918	0.67197	0.283015	0.266095	0.407498	0.249374	0.426498	0.326552	0.331249	0.281709	0.263483	0.298136	0.300914	0.287441
48	3	beta	rest	right	0.586865	0.302588	0.815589	0.261499	0.229806	0.198893	0.290873	0.452979	0.172279	0.237501	0.435165	0.179994	0.166438	0.234337	0.242267	0.615329	0.349798	0.349022	0.329546	0.226778	0.21647	0.254928	0.198956	0.312418	0.399971	0.328751	0.264981	0.216305	0.246941	0.198927	0.202759	0.210155	0.499137	0.193848	0.162529	0.279	0.19404	0.351972	0.277546	0.253488	0.170903	0.165444	0.198673	0.187313	0.203696
48	4	alpha	rest	right	0.621947	0.374667	0.695723	0.297064	0.284361	0.320139	0.307086	0.424791	0.467277	0.2893	0.393838	0.292648	0.374234	0.538588	0.511884	0.59303	0.329452	0.340123	0.348331	0.274524	0.311206	0.269776	0.263824	0.326684	0.358583	0.451373	0.449375	0.458899	0.479074	0.228607	0.305414	0.333584	0.518435	0.389974	0.34947	0.31123	0.319445	0.259262	0.52858	0.531284	0.379882	0.249287	0.411148	0.387662	0.386207
48	4	beta	rest	right	0.625918	0.258694	0.682897	0.236302	0.243239	0.19435	0.249532	0.302355	0.397711	0.25161	0.291435	0.279213	0.400998	0.547727	0.444637	0.476411	0.29326	0.217123	0.215065	0.194483	0.275745	0.193592	0.228426	0.220729	0.30918	0.425808	0.457576	0.493393	0.421506	0.184509	0.278215	0.281247	0.416986	0.202079	0.244429	0.189419	0.287675	0.20638	0.346689	0.439355	0.390008	0.240067	0.32652	0.338363	0.2373
47	2	alpha	rest	right	0.780663	0.623742	0.714874	0.648434	0.575838	0.434799	0.408852	0.56934	0.417335	0.590808	0.655482	0.369552	0.357398	0.354862	0.273821	0.81974	0.511078	0.785815	0.753698	0.507569	0.337108	0.48082	0.580161	0.748677	0.687856	0.28417	0.369518	0.454668	0.318848	0.420253	0.661848	0.682112	0.711768	0.329192	0.38797	0.649356	0.64282	0.661473	0.309215	0.349369	0.436644	0.40219	0.47999	0.442657	0.389015
47	2	beta	rest	right	0.708039	0.545188	0.729804	0.629145	0.5345	0.377802	0.253538	0.438923	0.31944	0.546771	0.585508	0.269209	0.225704	0.180405	0.18895	0.820681	0.531677	0.790033	0.770739	0.55818	0.222981	0.383277	0.481509	0.736083	0.660122	0.215731	0.225389	0.251937	0.236589	0.417457	0.653874	0.71631	0.726068	0.204148	0.305993	0.557834	0.638958	0.613485	0.213912	0.241266	0.260552	0.260575	0.549605	0.467431	0.373566
47	3	alpha	rest	right	0.807549	0.650076	0.721389	0.710013	0.625269	0.494214	0.443878	0.589262	0.455218	0.636039	0.693707	0.452151	0.397924	0.368883	0.346207	0.846797	0.493309	0.808904	0.774576	0.579893	0.353117	0.513538	0.55939	0.75822	0.677993	0.392325	0.421146	0.424795	0.379133	0.406996	0.686445	0.722003	0.743172	0.33653	0.420686	0.649285	0.676376	0.650005	0.384991	0.386187	0.440958	0.420724	0.507923	0.429815	0.403469
47	3	beta	rest	right	0.726006	0.552988	0.741054	0.642295	0.535697	0.374759	0.244824	0.491371	0.33644	0.555821	0.608364	0.323087	0.254205	0.238541	0.235653	0.812742	0.495571	0.790444	0.755081	0.506155	0.199392	0.418689	0.480224	0.727137	0.664522	0.255593	0.270138	0.282648	0.274586	0.391584	0.658737	0.692349	0.659699	0.215669	0.337549	0.51296	0.63265	0.63324	0.2461	0.239135	0.257602	0.278217	0.497063	0.393109	0.322564
47	4	alpha	rest	right	0.779191	0.573753	0.597898	0.662627	0.533845	0.379618	0.360191	0.510588	0.361809	0.563498	0.633716	0.304163	0.320405	0.283917	0.302305	0.800704	0.357649	0.781345	0.722322	0.477907	0.285044	0.425053	0.494671	0.715658	0.613557	0.258092	0.351918	0.348203	0.26315	0.308557	0.651007	0.69613	0.681416	0.333232	0.341187	0.598483	0.645465	0.565009	0.291803	0.313556	0.335103	0.352579	0.310063	0.271436	0.28132
47	4	beta	rest	right	0.687752	0.47222	0.712347	0.558726	0.382545	0.246376	0.185458	0.321368	0.193318	0.404846	0.415809	0.220163	0.199806	0.210644	0.192465	0.760146	0.465538	0.709445	0.636492	0.408522	0.152979	0.275723	0.308441	0.599289	0.530643	0.192888	0.211962	0.203183	0.187811	0.302855	0.539979	0.585168	0.614405	0.15216	0.240168	0.363428	0.511486	0.500298	0.227645	0.25535	0.221799	0.196607	0.430476	0.266659	0.205267
46	2	alpha	rest	right	0.883562	0.7228	0.568991	0.856563	0.663854	0.374372	0.250601	0.34504	0.372488	0.653461	0.462552	0.500052	0.554069	0.660368	0.678279	0.870175	0.38358	0.878981	0.840694	0.440595	0.344274	0.389593	0.295814	0.831311	0.414363	0.626757	0.612066	0.560909	0.640769	0.302567	0.69609	0.833681	0.608949	0.410063	0.458942	0.291634	0.817696	0.319022	0.692433	0.685272	0.520568	0.53094	0.459809	0.254681	0.366112
46	2	beta	rest	right	0.469457	0.166824	0.605754	0.594232	0.178466	0.36516	0.225584	0.340992	0.496057	0.183853	0.446622	0.186602	0.217654	0.44938	0.491459	0.477603	0.176388	0.56462	0.511141	0.174576	0.319823	0.207776	0.196492	0.523112	0.367519	0.435768	0.402484	0.404782	0.491118	0.369935	0.206919	0.515121	0.625789	0.433264	0.461317	0.309995	0.488278	0.219487	0.519456	0.577687	0.339701	0.207733	0.306907	0.471662	0.48164
46	3	alpha	rest	right	0.815011	0.662713	0.579709	0.812774	0.554744	0.369994	0.236279	0.274632	0.448447	0.547358	0.422859	0.406392	0.489119	0.694593	0.703627	0.862435	0.385206	0.815618	0.77592	0.456156	0.311463	0.331583	0.358817	0.762151	0.353746	0.591983	0.594859	0.58809	0.657605	0.275273	0.596264	0.752427	0.663221	0.369169	0.458311	0.341416	0.717571	0.25043	0.690523	0.689462	0.512933	0.481674	0.460507	0.29729	0.319225
46	3	beta	rest	right	0.514819	0.134905	0.569385	0.634354	0.175248	0.428111	0.191865	0.393549	0.50742	0.166587	0.434068	0.143028	0.147898	0.381892	0.414537	0.446919	0.175136	0.615344	0.519614	0.183055	0.219786	0.169303	0.21395	0.528557	0.383103	0.36748	0.331166	0.390655	0.483038	0.310671	0.147454	0.506483	0.448699	0.258659	0.436857	0.246393	0.475022	0.147963	0.392542	0.493253	0.349259	0.268807	0.312237	0.317521	0.436318
46	4	alpha	rest	right	0.790723	0.581905	0.555182	0.776655	0.534227	0.381629	0.34546	0.368128	0.44962	0.533122	0.383981	0.45841	0.499887	0.595589	0.639057	0.767305	0.347962	0.836288	0.785047	0.39906	0.435646	0.340125	0.360886	0.783543	0.377855	0.621752	0.553928	0.534191	0.590975	0.340529	0.593373	0.767347	0.627209	0.43385	0.462466	0.34711	0.740918	0.28446	0.6753	0.668345	0.48918	0.406383	0.395737	0.311885	0.419949
46	4	beta	rest	right	0.57982	0.187064	0.541349	0.665193	0.20311	0.510059	0.260726	0.466239	0.593417	0.195032	0.482782	0.251721	0.258488	0.252217	0.475082	0.403623	0.210285	0.652314	0.505613	0.332738	0.152195	0.260211	0.351969	0.506925	0.433539	0.253045	0.221348	0.300586	0.511435	0.300964	0.165197	0.47152	0.338294	0.22461	0.388349	0.237065	0.406653	0.22468	0.33192	0.446866	0.370082	0.254822	0.322531	0.27689	0.44467
45	2	alpha	rest	right	0.752607	0.538284	0.657243	0.685765	0.325273	0.252766	0.271521	0.299737	0.418149	0.311634	0.343557	0.363907	0.54459	0.661815	0.568018	0.77347	0.412631	0.743497	0.582778	0.326347	0.353074	0.31012	0.275096	0.315635	0.38178	0.540432	0.57373	0.633066	0.575865	0.291022	0.493132	0.637266	0.510805	0.415072	0.397339	0.226198	0.361341	0.298499	0.580572	0.627886	0.567804	0.43336	0.414675	0.230625	0.232911
45	2	beta	rest	right	0.651032	0.29354	0.606393	0.63259	0.209541	0.23439	0.190362	0.220718	0.424179	0.253937	0.310677	0.264095	0.371576	0.58096	0.498478	0.616212	0.277102	0.63318	0.456052	0.207423	0.241377	0.213518	0.276874	0.239771	0.324983	0.40426	0.487409	0.595699	0.506254	0.195027	0.234827	0.501798	0.494967	0.318889	0.350049	0.173785	0.273502	0.178131	0.421602	0.547715	0.442262	0.306535	0.379934	0.278084	0.351325
45	3	alpha	rest	right	0.805409	0.586835	0.722317	0.659304	0.375738	0.2876	0.369217	0.287655	0.480829	0.379351	0.400778	0.394216	0.570275	0.69352	0.640952	0.775105	0.486348	0.692356	0.523767	0.374411	0.324285	0.302896	0.348624	0.317445	0.392485	0.489751	0.625962	0.667148	0.604269	0.370904	0.438929	0.573733	0.574021	0.338725	0.426962	0.3246	0.367738	0.340393	0.568597	0.701671	0.619913	0.426967	0.497094	0.349499	0.299384
45	3	beta	rest	right	0.632404	0.308355	0.592476	0.588783	0.175034	0.171531	0.158931	0.161324	0.432297	0.236196	0.264331	0.254545	0.392944	0.560168	0.490523	0.655269	0.241278	0.591198	0.520154	0.20188	0.264652	0.226447	0.218163	0.202692	0.267906	0.445596	0.496261	0.538292	0.472093	0.201023	0.263102	0.555982	0.504396	0.305434	0.412116	0.179015	0.236931	0.174399	0.477962	0.541577	0.443083	0.288439	0.341369	0.244651	0.295924
45	4	alpha	rest	right	0.771099	0.510171	0.688499	0.619079	0.351019	0.294175	0.32176	0.255029	0.415084	0.415355	0.407422	0.417428	0.572068	0.662734	0.559278	0.707007	0.416784	0.652847	0.528322	0.302363	0.310164	0.299243	0.247739	0.346285	0.368419	0.552437	0.629071	0.594152	0.504247	0.292244	0.388309	0.534963	0.573877	0.365019	0.467326	0.267167	0.388445	0.292917	0.61232	0.649111	0.518692	0.310661	0.421592	0.294455	0.325851
45	4	beta	rest	right	0.628304	0.305542	0.622609	0.630678	0.235866	0.228329	0.181512	0.222667	0.41674	0.274017	0.334247	0.316202	0.390962	0.587921	0.496896	0.666884	0.248957	0.627964	0.545157	0.179071	0.340538	0.220875	0.258358	0.178216	0.33312	0.517369	0.490773	0.558043	0.50953	0.164636	0.276345	0.560943	0.444686	0.357973	0.353664	0.170194	0.215392	0.196877	0.476356	0.50549	0.460494	0.342148	0.376944	0.28084	0.343486
44	2	alpha	rest	right	0.587777	0.339455	0.50377	0.558278	0.308197	0.352247	0.278631	0.250853	0.448198	0.322391	0.407101	0.282156	0.434454	0.557423	0.580935	0.52777	0.244372	0.624917	0.487763	0.265634	0.322238	0.264761	0.281181	0.270031	0.348522	0.450967	0.518993	0.459095	0.487435	0.294247	0.283695	0.486328	0.480879	0.422037	0.42539	0.265157	0.292151	0.299042	0.509482	0.512184	0.37812	0.279935	0.316389	0.333731	0.416371
44	2	beta	rest	right	0.494242	0.177091	0.341421	0.492754	0.210105	0.215205	0.240469	0.258616	0.279816	0.175505	0.257095	0.2367	0.230905	0.303729	0.291627	0.358038	0.185023	0.554315	0.489356	0.221294	0.284967	0.181514	0.184345	0.194712	0.317702	0.377333	0.321913	0.34956	0.422279	0.287324	0.209648	0.538298	0.618776	0.290309	0.309325	0.257317	0.212296	0.387533	0.362531	0.33925	0.322021	0.329222	0.242213	0.320999	0.263111
44	3	alpha	rest	right	0.538372	0.270093	0.405734	0.501389	0.282799	0.265075	0.301579	0.313452	0.418895	0.292639	0.312516	0.284992	0.380364	0.474264	0.517171	0.535336	0.261385	0.547041	0.593694	0.240126	0.315157	0.290972	0.292634	0.206853	0.364494	0.487331	0.444335	0.404639	0.483826	0.320018	0.314788	0.477889	0.5974	0.358423	0.458596	0.237306	0.356978	0.264984	0.455574	0.489593	0.387788	0.333902	0.23436	0.358428	0.407822
44	3	beta	rest	right	0.499565	0.219925	0.338101	0.528332	0.194102	0.194758	0.242691	0.279042	0.319332	0.190544	0.252059	0.249061	0.219011	0.304021	0.303342	0.311769	0.201496	0.483807	0.471566	0.224885	0.290849	0.237159	0.180393	0.153265	0.349568	0.351433	0.308567	0.329074	0.399906	0.412059	0.308248	0.539041	0.744665	0.37744	0.498526	0.323099	0.300699	0.410702	0.461014	0.46056	0.332671	0.331988	0.277234	0.394755	0.370366
44	4	alpha	rest	right	0.600592	0.329494	0.469431	0.514524	0.279465	0.305069	0.22574	0.339442	0.42142	0.393086	0.366751	0.318339	0.41348	0.54513	0.519402	0.495266	0.243798	0.568446	0.539805	0.273368	0.304798	0.342526	0.306377	0.276109	0.338621	0.447959	0.47338	0.417841	0.459169	0.28742	0.269972	0.499927	0.633614	0.39269	0.439736	0.314084	0.33327	0.28941	0.496805	0.458088	0.34714	0.307344	0.227434	0.373519	0.345574
44	4	beta	rest	right	0.438797	0.16764	0.348843	0.443929	0.168578	0.238774	0.203544	0.265233	0.304835	0.21814	0.196704	0.175369	0.264679	0.340916	0.302405	0.305966	0.165797	0.486229	0.446482	0.197263	0.249644	0.196127	0.177507	0.201069	0.28492	0.382459	0.39722	0.39977	0.360105	0.313457	0.227935	0.478061	0.720279	0.333438	0.422766	0.289198	0.288892	0.383392	0.435485	0.428724	0.351875	0.361835	0.223521	0.399463	0.330349
43	2	alpha	rest	right	0.76825	0.446588	0.486829	0.70851	0.437638	0.257272	0.310768	0.240053	0.353294	0.243245	0.365366	0.321393	0.406325	0.47896	0.418255	0.651723	0.284798	0.736506	0.64802	0.295846	0.309375	0.288576	0.304915	0.240452	0.394657	0.399006	0.425713	0.403215	0.359477	0.287459	0.395383	0.692341	0.640456	0.36765	0.423866	0.37847	0.239809	0.336758	0.477382	0.457447	0.354543	0.260979	0.374811	0.354971	0.347424
43	2	beta	rest	right	0.653288	0.258503	0.344891	0.672076	0.24488	0.250102	0.196004	0.235725	0.323227	0.163231	0.340277	0.247303	0.301253	0.384924	0.407473	0.569219	0.193084	0.735176	0.602042	0.224772	0.250583	0.232731	0.230962	0.226052	0.352823	0.410377	0.347341	0.326973	0.424533	0.288464	0.301913	0.568265	0.55889	0.208289	0.343791	0.306081	0.203055	0.268876	0.353273	0.363039	0.267193	0.223352	0.241466	0.291807	0.296855
43	3	alpha	rest	right	0.73621	0.369325	0.461682	0.689281	0.337235	0.239412	0.254073	0.272345	0.452681	0.290042	0.358626	0.308514	0.454769	0.557833	0.561355	0.641004	0.287807	0.720469	0.605251	0.295318	0.327571	0.325713	0.309207	0.244449	0.301389	0.491107	0.490613	0.421398	0.39236	0.353921	0.38979	0.70608	0.645683	0.42864	0.531913	0.36064	0.300482	0.296436	0.67688	0.575087	0.348856	0.259468	0.365921	0.503115	0.450053
43	3	beta	rest	right	0.574477	0.2062	0.355044	0.624466	0.181871	0.278683	0.202912	0.177743	0.457834	0.222581	0.329677	0.277113	0.362222	0.481929	0.455245	0.529868	0.160824	0.631844	0.533561	0.210456	0.310574	0.286794	0.210846	0.200668	0.325223	0.493435	0.463632	0.442393	0.435747	0.279298	0.193569	0.580477	0.586926	0.369184	0.48757	0.243579	0.234509	0.235855	0.511341	0.447923	0.275642	0.241169	0.196812	0.391614	0.333263
43	4	alpha	rest	right	0.798374	0.546099	0.494507	0.726947	0.423649	0.326672	0.333184	0.420057	0.429359	0.344666	0.385188	0.428457	0.567577	0.574066	0.510456	0.769909	0.330153	0.718574	0.6476	0.424504	0.369721	0.503174	0.351356	0.311676	0.327145	0.585055	0.635979	0.489171	0.407373	0.324568	0.499064	0.701239	0.653988	0.423198	0.607567	0.326742	0.394996	0.311009	0.647006	0.695079	0.429718	0.276067	0.406575	0.424208	0.424229
43	4	beta	rest	right	0.621664	0.216464	0.416244	0.644709	0.215828	0.350739	0.242901	0.238651	0.468184	0.235213	0.367265	0.270317	0.361403	0.494851	0.49288	0.499258	0.22542	0.659837	0.541814	0.223614	0.355438	0.275394	0.257135	0.232967	0.378108	0.459783	0.460638	0.457618	0.464108	0.282707	0.22323	0.54265	0.575262	0.356723	0.477993	0.265356	0.294791	0.214331	0.467089	0.511819	0.386468	0.26796	0.257567	0.372526	0.324394
42	2	alpha	rest	right	0.703241	0.500757	0.49521	0.636081	0.347589	0.30428	0.292049	0.274216	0.426922	0.371525	0.446451	0.315186	0.460745	0.605865	0.553032	0.729559	0.314551	0.665961	0.636821	0.334282	0.342829	0.326577	0.325649	0.333	0.37704	0.457343	0.502912	0.516831	0.535955	0.286669	0.381867	0.591072	0.551421	0.379937	0.441535	0.34797	0.31487	0.341328	0.550005	0.62918	0.505036	0.344908	0.314185	0.399135	0.338509
42	2	beta	rest	right	0.592167	0.279372	0.368402	0.516056	0.202804	0.189275	0.199918	0.210154	0.35273	0.240334	0.333653	0.218535	0.326827	0.449936	0.432198	0.509281	0.207841	0.56091	0.57874	0.151942	0.397859	0.230533	0.151104	0.280088	0.342219	0.468855	0.385644	0.354273	0.430686	0.313077	0.204792	0.428557	0.346453	0.378819	0.375204	0.196491	0.190037	0.168713	0.44166	0.426634	0.328643	0.206674	0.148417	0.46531	0.312967
42	3	alpha	rest	right	0.674079	0.456192	0.3719	0.655247	0.325665	0.309626	0.244446	0.27418	0.362282	0.239756	0.489188	0.364901	0.417324	0.505744	0.583887	0.726696	0.237173	0.640552	0.669143	0.327373	0.341674	0.368351	0.291485	0.345758	0.373705	0.53508	0.468943	0.432075	0.47477	0.278007	0.396394	0.622177	0.520428	0.425805	0.525964	0.357291	0.351281	0.305315	0.655678	0.553405	0.398078	0.355985	0.267084	0.453477	0.365537
42	3	beta	rest	right	0.59087	0.284518	0.337389	0.497581	0.255715	0.287707	0.207451	0.217168	0.360131	0.212872	0.255874	0.212538	0.24157	0.345755	0.344991	0.536255	0.262582	0.5708	0.627196	0.21813	0.327911	0.248919	0.199928	0.409809	0.282529	0.383292	0.259076	0.266512	0.384678	0.323682	0.225086	0.441931	0.246016	0.307039	0.353678	0.283838	0.277304	0.212501	0.360992	0.327216	0.250517	0.253439	0.206929	0.410916	0.242464
42	4	alpha	rest	right	0.701407	0.465002	0.457283	0.640456	0.375202	0.269642	0.306519	0.335608	0.438485	0.304825	0.323137	0.329337	0.440135	0.602021	0.542815	0.755747	0.32743	0.643361	0.661	0.326718	0.362373	0.382447	0.347024	0.335893	0.299351	0.459017	0.488372	0.462506	0.480272	0.347123	0.361632	0.648349	0.519142	0.436706	0.513848	0.362041	0.321087	0.314977	0.602281	0.522254	0.372009	0.323461	0.334869	0.487249	0.414572
42	4	beta	rest	right	0.55777	0.208151	0.378175	0.50273	0.220568	0.263461	0.22723	0.241035	0.382102	0.216143	0.290818	0.2109	0.354913	0.457202	0.431405	0.453096	0.225427	0.538202	0.571993	0.223955	0.375488	0.217624	0.217244	0.389788	0.308413	0.427985	0.37326	0.355241	0.41137	0.284241	0.231606	0.389829	0.304136	0.360022	0.373852	0.223449	0.244392	0.244028	0.389458	0.361703	0.302655	0.266734	0.185304	0.482243	0.306314
41	2	alpha	rest	right	0.846584	0.704667	0.539251	0.712848	0.580915	0.394461	0.389638	0.430318	0.441347	0.388917	0.360473	0.509912	0.551506	0.616436	0.507994	0.877743	0.368507	0.708958	0.759797	0.501915	0.432977	0.534022	0.355947	0.426113	0.408124	0.642939	0.602894	0.515316	0.42981	0.325166	0.561446	0.776984	0.66606	0.490907	0.641499	0.393591	0.434397	0.423116	0.729242	0.662054	0.465579	0.330669	0.457406	0.396731	0.373493
41	2	beta	rest	right	0.629805	0.372528	0.315726	0.644936	0.375626	0.188101	0.256817	0.233545	0.261822	0.234043	0.275027	0.232891	0.245508	0.2967	0.427747	0.686262	0.202077	0.734878	0.719662	0.211004	0.430607	0.224963	0.217465	0.393174	0.265852	0.373725	0.228389	0.229282	0.33394	0.246678	0.384625	0.662611	0.454847	0.429879	0.335037	0.317416	0.290137	0.186112	0.433003	0.274834	0.242459	0.224231	0.212191	0.351606	0.428856
41	3	alpha	rest	right	0.83116	0.691232	0.546404	0.752291	0.594833	0.409163	0.353659	0.391424	0.401471	0.396925	0.404614	0.443313	0.503004	0.557734	0.504665	0.890577	0.427472	0.740165	0.788213	0.485201	0.399049	0.451949	0.403264	0.415575	0.363401	0.550343	0.529197	0.45581	0.406918	0.392311	0.584906	0.786355	0.633238	0.425287	0.524791	0.444185	0.382298	0.364385	0.600358	0.583806	0.420773	0.33735	0.473337	0.400358	0.478674
41	3	beta	rest	right	0.58864	0.384443	0.410408	0.612905	0.308259	0.247377	0.192275	0.2893	0.311841	0.272927	0.368832	0.22189	0.287187	0.359958	0.337788	0.745846	0.207673	0.68878	0.678726	0.295061	0.308276	0.274561	0.244322	0.271858	0.349783	0.319426	0.301787	0.303286	0.289899	0.226029	0.424547	0.704803	0.50978	0.307913	0.344383	0.310379	0.252197	0.30663	0.345911	0.308699	0.266099	0.22542	0.280838	0.334551	0.287094
41	4	alpha	rest	right	0.820314	0.640539	0.47741	0.617145	0.519114	0.397627	0.302263	0.419907	0.413388	0.363965	0.388081	0.473245	0.576748	0.626978	0.597605	0.837192	0.305889	0.646663	0.712583	0.464001	0.347534	0.479558	0.349438	0.342138	0.349901	0.602065	0.589999	0.506363	0.473987	0.27605	0.465889	0.717049	0.657412	0.394283	0.622263	0.390532	0.398472	0.372959	0.700891	0.699398	0.465856	0.371853	0.36734	0.359886	0.381616
41	4	beta	rest	right	0.645054	0.438565	0.364773	0.655835	0.386919	0.25433	0.259843	0.23439	0.292598	0.221116	0.379941	0.24859	0.252768	0.292298	0.419	0.751725	0.177409	0.71019	0.729191	0.241175	0.409589	0.193981	0.198968	0.265966	0.290576	0.388234	0.276012	0.290197	0.358361	0.20856	0.418013	0.729123	0.49023	0.443427	0.345803	0.295239	0.213317	0.221476	0.489124	0.337649	0.291999	0.263572	0.236351	0.278628	0.416768
40	2	alpha	rest	right	0.717729	0.435448	0.560212	0.663323	0.367268	0.337201	0.297094	0.303613	0.547496	0.340804	0.419136	0.3603	0.573372	0.702193	0.603254	0.695633	0.381193	0.729347	0.671987	0.327829	0.267562	0.339	0.475074	0.328355	0.381367	0.562444	0.592126	0.633839	0.624322	0.280385	0.439186	0.728183	0.513799	0.277525	0.442408	0.304331	0.30458	0.271775	0.583735	0.59232	0.50655	0.389647	0.33595	0.306388	0.327237
40	2	beta	rest	right	0.576686	0.266248	0.422799	0.572914	0.229844	0.208417	0.19971	0.163977	0.418898	0.197738	0.370332	0.280735	0.376254	0.499528	0.450163	0.549732	0.183614	0.680839	0.610027	0.209523	0.29988	0.175192	0.254953	0.189236	0.349238	0.444157	0.444085	0.489198	0.481952	0.223531	0.283671	0.596807	0.470541	0.284888	0.341984	0.187434	0.216424	0.222453	0.428669	0.508597	0.45846	0.296416	0.211484	0.258051	0.302677
40	3	alpha	rest	right	0.679383	0.469404	0.522486	0.644638	0.38003	0.287252	0.317409	0.312006	0.484488	0.305266	0.357193	0.388578	0.553238	0.597076	0.592659	0.726616	0.298919	0.776957	0.728656	0.306715	0.419599	0.362313	0.358014	0.342396	0.400668	0.620564	0.519253	0.480582	0.543545	0.317186	0.520306	0.754206	0.497357	0.465297	0.453003	0.322794	0.389409	0.322182	0.603409	0.534295	0.479064	0.398241	0.330513	0.399467	0.303992
40	3	beta	rest	right	0.541576	0.251815	0.402429	0.540282	0.201935	0.224678	0.185452	0.234693	0.374735	0.214357	0.314329	0.283647	0.354714	0.455292	0.432461	0.57251	0.179196	0.698102	0.627258	0.181823	0.321837	0.27238	0.247726	0.207113	0.339677	0.45038	0.419363	0.448625	0.46798	0.278364	0.295961	0.651691	0.452663	0.347806	0.447675	0.201961	0.240155	0.219357	0.475218	0.480199	0.393401	0.298084	0.197388	0.369212	0.276274
40	4	alpha	rest	right	0.694188	0.429834	0.563326	0.592791	0.37471	0.237408	0.279887	0.299597	0.531363	0.318555	0.355851	0.400829	0.547405	0.635456	0.552203	0.680647	0.289541	0.750031	0.711846	0.322102	0.326888	0.367567	0.350836	0.28373	0.375965	0.639659	0.523295	0.527051	0.560191	0.253164	0.446617	0.725447	0.506675	0.376764	0.477718	0.286564	0.267706	0.246375	0.637191	0.579371	0.472948	0.374717	0.274024	0.316303	0.283274
40	4	beta	rest	right	0.540026	0.260879	0.445578	0.494315	0.207387	0.177314	0.161969	0.193009	0.420031	0.3034	0.314236	0.262459	0.437682	0.491811	0.443461	0.545201	0.196797	0.623903	0.612646	0.178392	0.254808	0.268824	0.258444	0.168569	0.32499	0.456406	0.442285	0.411463	0.462687	0.214732	0.22312	0.597089	0.466883	0.271512	0.483954	0.224051	0.263846	0.166207	0.50388	0.561652	0.37938	0.257023	0.177914	0.280133	0.254403
38	2	alpha	rest	right	0.571573	0.403143	0.976277	0.591727	0.426665	0.408256	0.626831	0.650601	0.459515	0.344837	0.596123	0.396324	0.349027	0.414841	0.47606	0.42769	0.538649	0.805816	0.59147	0.363166	0.351661	0.402058	0.407495	0.452961	0.536575	0.371463	0.345515	0.389506	0.441819	0.386228	0.356268	0.80218	0.937128	0.4255	0.414483	0.704462	0.32221	0.506473	0.427432	0.398091	0.326175	0.488241	0.575887	0.411393	0.400342
38	2	beta	rest	right	0.367756	0.293587	0.958452	0.466534	0.257688	0.296544	0.544993	0.548521	0.312428	0.291502	0.457937	0.323493	0.263216	0.341034	0.337478	0.455095	0.354497	0.766217	0.53668	0.363995	0.292521	0.330053	0.267555	0.390691	0.516868	0.300264	0.277282	0.262233	0.279108	0.305884	0.298195	0.740507	0.868737	0.285002	0.302321	0.579583	0.323758	0.44486	0.295764	0.273353	0.312059	0.285232	0.460313	0.263881	0.304585
38	3	alpha	rest	right	0.615535	0.313149	0.9712	0.589949	0.380133	0.331093	0.446879	0.586464	0.455189	0.374416	0.565231	0.335083	0.328139	0.425126	0.44388	0.43933	0.592903	0.85117	0.622691	0.384598	0.240213	0.398787	0.391761	0.435627	0.572322	0.342038	0.344608	0.422971	0.461469	0.310798	0.362411	0.731675	0.895292	0.291222	0.417208	0.59151	0.422155	0.469257	0.345363	0.375437	0.355398	0.365144	0.575588	0.357537	0.335796
38	3	beta	rest	right	0.441532	0.307006	0.956663	0.473275	0.29556	0.303292	0.537772	0.577473	0.360063	0.269907	0.416234	0.338995	0.253299	0.35326	0.34089	0.429627	0.421679	0.716402	0.532049	0.331522	0.247127	0.306149	0.317095	0.364777	0.479503	0.290046	0.270416	0.290868	0.290424	0.301594	0.314479	0.751321	0.855121	0.346169	0.36044	0.586533	0.328738	0.39053	0.386156	0.344638	0.292093	0.270833	0.453307	0.296454	0.300923
38	4	alpha	rest	right	0.622115	0.426464	0.970117	0.654239	0.470521	0.356779	0.591915	0.680351	0.396938	0.395744	0.635819	0.45064	0.386093	0.385405	0.3628	0.609681	0.587063	0.81174	0.772933	0.445429	0.339396	0.39806	0.372108	0.448874	0.566687	0.351861	0.34402	0.299402	0.308962	0.404082	0.467949	0.765128	0.878318	0.349196	0.394924	0.654149	0.406521	0.504096	0.417301	0.435451	0.400305	0.438421	0.631855	0.449521	0.343694
38	4	beta	rest	right	0.568816	0.284965	0.956494	0.596499	0.269986	0.248959	0.556436	0.656279	0.323236	0.270251	0.511865	0.355976	0.304864	0.318349	0.328676	0.494787	0.52911	0.769425	0.582004	0.33663	0.286293	0.414956	0.27332	0.41118	0.569322	0.309583	0.311662	0.259992	0.247777	0.257487	0.327851	0.72198	0.84602	0.270365	0.283301	0.523124	0.311155	0.423152	0.266451	0.254334	0.282008	0.316787	0.569646	0.238774	0.237491
37	2	alpha	rest	right	0.850642	0.592222	0.990606	0.823891	0.308705	0.509915	0.980034	0.325673	0.513187	0.232291	0.516168	0.356719	0.434491	0.755936	0.765902	0.74857	0.846126	0.849662	0.438444	0.503966	0.810781	0.330713	0.360882	0.289733	0.507209	0.48338	0.484412	0.645352	0.748713	0.587364	0.535132	0.524858	0.325913	0.553252	0.413078	0.280231	0.309166	0.33199	0.582861	0.598655	0.544385	0.514476	0.823074	0.308061	0.51103
37	2	beta	rest	right	0.583338	0.170017	0.961993	0.690878	0.260507	0.381026	0.940258	0.228363	0.485685	0.24785	0.384514	0.233505	0.240843	0.582678	0.570973	0.424813	0.582859	0.645737	0.258526	0.37306	0.525053	0.244396	0.196098	0.207251	0.378533	0.362233	0.342635	0.490317	0.596178	0.185423	0.193981	0.43234	0.181952	0.159938	0.426853	0.219562	0.265722	0.178312	0.38843	0.436369	0.315038	0.267097	0.673454	0.265222	0.371805
37	3	alpha	rest	right	0.879822	0.638693	0.98735	0.8695	0.30514	0.559291	0.954799	0.324587	0.443191	0.35838	0.562068	0.302007	0.335992	0.760262	0.767788	0.756468	0.871992	0.863069	0.360113	0.530968	0.816556	0.318204	0.343977	0.344975	0.529655	0.440942	0.416237	0.709786	0.748951	0.636479	0.552216	0.425815	0.325335	0.611895	0.398687	0.297358	0.306164	0.320818	0.540893	0.581559	0.682177	0.532837	0.863592	0.316798	0.560583
37	3	beta	rest	right	0.608401	0.228288	0.954997	0.703019	0.27097	0.373441	0.89427	0.234402	0.439593	0.267616	0.375586	0.232031	0.282163	0.544947	0.576721	0.473213	0.610082	0.642269	0.290898	0.310658	0.502438	0.211503	0.192594	0.254182	0.318524	0.344367	0.335189	0.490372	0.528321	0.243499	0.210979	0.475691	0.204312	0.239053	0.432798	0.325774	0.283556	0.208127	0.445399	0.49377	0.335177	0.237638	0.698024	0.274754	0.376917
37	4	alpha	rest	right	0.836774	0.611346	0.988363	0.823419	0.331	0.459367	0.912853	0.329093	0.438097	0.366226	0.463202	0.345185	0.362499	0.797139	0.738539	0.764028	0.83041	0.829354	0.425534	0.443505	0.701809	0.323178	0.294227	0.362063	0.447363	0.495437	0.447236	0.680285	0.728025	0.604574	0.522931	0.443224	0.359844	0.532624	0.437121	0.24744	0.381151	0.354479	0.528876	0.626371	0.625415	0.50954	0.825311	0.330799	0.462557
37	4	beta	rest	right	0.661325	0.210179	0.950801	0.798151	0.231952	0.454334	0.857167	0.241204	0.462531	0.183977	0.449438	0.182287	0.204664	0.595686	0.638229	0.537859	0.666793	0.696602	0.232546	0.33125	0.502408	0.219507	0.153698	0.201875	0.333572	0.350175	0.324857	0.514976	0.568934	0.230496	0.193222	0.475479	0.235666	0.19203	0.494229	0.296912	0.277515	0.221936	0.486789	0.561575	0.329758	0.214891	0.790253	0.229228	0.447026
36	2	alpha	rest	right	0.417058	0.361717	0.95715	0.410357	0.3168	0.454887	0.944424	0.315389	0.732629	0.469186	0.430209	0.316553	0.326501	0.641147	0.532398	0.634723	0.377151	0.6139	0.626568	0.215606	0.359059	0.277593	0.395288	0.353069	0.341062	0.554327	0.546134	0.565395	0.478268	0.363339	0.266861	0.603466	0.487468	0.349407	0.497537	0.333308	0.479908	0.229436	0.7379	0.736115	0.515939	0.269845	0.365952	0.351185	0.461177
36	2	beta	rest	right	0.307983	0.187476	0.94016	0.452854	0.266055	0.463059	0.930861	0.442391	0.553044	0.244748	0.425885	0.17263	0.18319	0.341344	0.423302	0.447865	0.242352	0.582823	0.532866	0.228608	0.236078	0.172541	0.183806	0.209166	0.354775	0.313217	0.314056	0.384505	0.393049	0.212338	0.182487	0.448817	0.41098	0.211809	0.353634	0.217649	0.252276	0.190259	0.433584	0.424947	0.30937	0.215382	0.387994	0.295063	0.45113
36	3	alpha	rest	right	0.35003	0.289057	0.956374	0.334919	0.261154	0.310015	0.952209	0.341185	0.650914	0.493099	0.350983	0.240347	0.252824	0.641719	0.479629	0.67302	0.324437	0.448056	0.576185	0.280293	0.302625	0.335782	0.320927	0.289717	0.306259	0.560742	0.555928	0.532718	0.383942	0.2787	0.220533	0.485945	0.58735	0.271117	0.531381	0.285507	0.419077	0.307717	0.689202	0.688646	0.507441	0.263237	0.322343	0.293826	0.325537
36	3	beta	rest	right	0.265577	0.232162	0.966039	0.367009	0.25446	0.381434	0.958516	0.390964	0.614673	0.253355	0.37449	0.173649	0.171652	0.453969	0.489651	0.307083	0.248142	0.590085	0.547081	0.271365	0.231698	0.222243	0.193995	0.222298	0.388747	0.318978	0.296055	0.358915	0.430895	0.238718	0.237913	0.443517	0.459073	0.252203	0.395566	0.253795	0.325143	0.192952	0.442982	0.444845	0.264435	0.230224	0.344494	0.27764	0.376431
36	4	alpha	rest	right	0.288368	0.284065	0.963283	0.363988	0.370145	0.377581	0.957051	0.328455	0.661456	0.351736	0.420632	0.269891	0.259102	0.536401	0.550366	0.67197	0.260143	0.434209	0.596442	0.333228	0.264359	0.350266	0.306319	0.316323	0.272814	0.527531	0.526823	0.492417	0.399388	0.263294	0.367703	0.554707	0.645896	0.28242	0.61443	0.324575	0.509739	0.394644	0.777777	0.778066	0.517978	0.354408	0.336788	0.394076	0.376365
36	4	beta	rest	right	0.201814	0.292046	0.964125	0.303802	0.391623	0.447195	0.958611	0.443514	0.668259	0.290385	0.416095	0.189032	0.19669	0.437956	0.501045	0.507836	0.200002	0.479011	0.615444	0.131807	0.203452	0.179676	0.194263	0.220654	0.235634	0.391235	0.400144	0.366811	0.373799	0.304418	0.192866	0.561703	0.555112	0.312743	0.391778	0.290758	0.307669	0.190573	0.523375	0.528237	0.321518	0.169391	0.280751	0.414772	0.44264
34	2	alpha	rest	right	0.651532	0.401121	0.542538	0.630307	0.374	0.269583	0.276708	0.301074	0.490046	0.295182	0.356615	0.340118	0.456096	0.654519	0.548472	0.755789	0.283825	0.71554	0.685959	0.317055	0.393536	0.365123	0.255221	0.311647	0.307257	0.606014	0.559247	0.405052	0.407372	0.336429	0.436808	0.775198	0.59092	0.50505	0.558607	0.361133	0.320388	0.274741	0.769847	0.658213	0.295895	0.260936	0.339431	0.453676	0.514057
34	2	beta	rest	right	0.667987	0.309849	0.579432	0.70258	0.288647	0.245219	0.245889	0.296657	0.470418	0.229887	0.372282	0.296888	0.40582	0.554667	0.561158	0.612857	0.276413	0.684708	0.583962	0.225607	0.310324	0.222035	0.277375	0.30054	0.348553	0.454074	0.44214	0.44465	0.509201	0.184381	0.295324	0.691543	0.518774	0.326125	0.435864	0.239317	0.239989	0.242548	0.539186	0.525897	0.345033	0.269939	0.460003	0.276315	0.279089
34	3	alpha	rest	right	0.805069	0.555462	0.58892	0.768047	0.364929	0.302157	0.293682	0.315884	0.542092	0.345372	0.42558	0.394176	0.553684	0.670279	0.660066	0.770979	0.34561	0.799801	0.629509	0.332571	0.365108	0.284114	0.333722	0.36335	0.339389	0.580116	0.579533	0.517659	0.526826	0.252771	0.52204	0.716792	0.542224	0.43456	0.472313	0.280943	0.351092	0.253278	0.706801	0.652791	0.4222	0.369229	0.375003	0.368638	0.361833
34	3	beta	rest	right	0.593731	0.311114	0.555889	0.669112	0.251949	0.228671	0.216682	0.270452	0.452586	0.171265	0.354943	0.229898	0.317074	0.573169	0.53563	0.635831	0.203064	0.648442	0.587021	0.197896	0.255672	0.198956	0.263443	0.241458	0.279833	0.430216	0.392693	0.413277	0.452664	0.221683	0.276952	0.656718	0.504733	0.299995	0.424294	0.21353	0.279774	0.175539	0.574727	0.557633	0.374158	0.269891	0.370267	0.28518	0.308082
34	4	alpha	rest	right	0.696109	0.440113	0.598876	0.680673	0.290037	0.27116	0.353893	0.262142	0.523286	0.336558	0.391502	0.344151	0.527273	0.668438	0.611497	0.741479	0.327693	0.793304	0.604241	0.366892	0.331262	0.320242	0.348344	0.292606	0.335415	0.583682	0.518148	0.436894	0.485472	0.324565	0.486986	0.669708	0.600233	0.442619	0.452557	0.379714	0.280657	0.28718	0.703374	0.584298	0.379729	0.34021	0.334771	0.431876	0.368964
34	4	beta	rest	right	0.584608	0.243878	0.551365	0.652117	0.249811	0.253591	0.201734	0.254211	0.44822	0.171592	0.274214	0.229845	0.337727	0.492237	0.49209	0.567624	0.16087	0.662744	0.552399	0.178836	0.255394	0.216977	0.196632	0.20702	0.262403	0.431327	0.401209	0.312626	0.453424	0.260197	0.2359	0.670483	0.552825	0.363014	0.464629	0.283696	0.202934	0.206378	0.550787	0.503988	0.242363	0.225155	0.280768	0.359016	0.285728
33	2	alpha	rest	right	0.376283	0.270887	0.97781	0.567248	0.490321	0.411507	0.503403	0.532496	0.504879	0.384904	0.441698	0.530833	0.279604	0.556046	0.563194	0.695774	0.365732	0.477733	0.460868	0.310492	0.460024	0.377956	0.444788	0.346026	0.321908	0.37307	0.502496	0.514656	0.483273	0.268779	0.276546	0.547046	0.577733	0.496542	0.533586	0.548087	0.345129	0.311351	0.536288	0.605065	0.469183	0.354421	0.558973	0.490049	0.40731
33	2	beta	rest	right	0.212086	0.165336	0.953101	0.412336	0.492545	0.356831	0.442705	0.518282	0.520638	0.333728	0.302029	0.516402	0.164943	0.534614	0.466798	0.520607	0.211098	0.506601	0.362699	0.191657	0.343639	0.197948	0.336962	0.329677	0.419454	0.203189	0.27797	0.351871	0.526978	0.170589	0.180813	0.366367	0.482936	0.271754	0.424114	0.339521	0.207214	0.165898	0.414674	0.487895	0.321808	0.2297	0.404104	0.510398	0.346832
33	3	alpha	rest	right	0.372553	0.302586	0.97016	0.502972	0.494046	0.437191	0.505453	0.585326	0.521712	0.343545	0.379176	0.566312	0.282752	0.535696	0.555761	0.585975	0.352301	0.564205	0.38038	0.26135	0.338535	0.271268	0.385502	0.318808	0.355327	0.268929	0.420327	0.532573	0.536261	0.283972	0.268955	0.376833	0.431942	0.336093	0.457269	0.370896	0.275539	0.245421	0.469708	0.505574	0.431629	0.286884	0.485786	0.507185	0.426777
33	3	beta	rest	right	0.197915	0.210225	0.949781	0.448954	0.503786	0.384581	0.428141	0.554065	0.518281	0.304989	0.365335	0.540258	0.208888	0.493892	0.491135	0.477269	0.19606	0.416455	0.350788	0.159736	0.31455	0.169877	0.321514	0.271309	0.299727	0.18741	0.386883	0.496959	0.480358	0.217248	0.20926	0.329732	0.480922	0.264445	0.400451	0.315312	0.212231	0.167031	0.398227	0.479306	0.378982	0.221246	0.456141	0.51647	0.383698
33	4	alpha	rest	right	0.323873	0.288066	0.971145	0.522616	0.486446	0.418507	0.459953	0.584578	0.509778	0.370455	0.431868	0.55211	0.274576	0.50292	0.574772	0.627386	0.330659	0.567981	0.374738	0.29292	0.362532	0.332853	0.375717	0.250167	0.340412	0.348569	0.520287	0.567097	0.529742	0.285222	0.278597	0.376392	0.512862	0.336437	0.45815	0.38201	0.279464	0.277633	0.459798	0.600104	0.51639	0.368091	0.536664	0.480608	0.42504
33	4	beta	rest	right	0.228563	0.21151	0.954764	0.473555	0.461476	0.404254	0.380961	0.611539	0.481904	0.291339	0.398486	0.61882	0.179568	0.523856	0.525793	0.531889	0.22087	0.476915	0.338532	0.190286	0.329078	0.210454	0.323846	0.261549	0.377944	0.212906	0.332953	0.464294	0.525991	0.229284	0.222988	0.372518	0.455018	0.298354	0.421574	0.368053	0.2435	0.196679	0.42176	0.498074	0.381271	0.263219	0.459282	0.476931	0.413147
32	2	alpha	rest	right	0.656021	0.434386	0.353989	0.365862	0.255608	0.246913	0.298591	0.304522	0.272139	0.51032	0.298121	0.402995	0.587276	0.594291	0.418554	0.61547	0.345294	0.515612	0.473575	0.314564	0.378517	0.339774	0.482679	0.351315	0.382196	0.501679	0.576126	0.585308	0.513128	0.320057	0.320034	0.703949	0.502103	0.504654	0.495794	0.712436	0.354611	0.26296	0.609605	0.648796	0.436493	0.319486	0.372645	0.444289	0.33096
32	2	beta	rest	right	0.697483	0.34737	0.222862	0.266562	0.246354	0.199575	0.242144	0.195669	0.237127	0.389968	0.284997	0.31517	0.498693	0.562544	0.416676	0.433149	0.223751	0.507705	0.382124	0.234396	0.29024	0.205268	0.381835	0.219253	0.475393	0.428732	0.518006	0.576354	0.606627	0.373252	0.160703	0.661186	0.488279	0.464709	0.546661	0.671297	0.246925	0.198738	0.617517	0.557807	0.292151	0.229372	0.291396	0.458215	0.436959
32	3	alpha	rest	right	0.597079	0.294377	0.686811	0.550086	0.277896	0.267218	0.227543	0.426685	0.280994	0.364863	0.398116	0.21265	0.422009	0.566202	0.456293	0.567938	0.32511	0.617337	0.458615	0.269444	0.32068	0.277743	0.454627	0.302883	0.373268	0.404922	0.47629	0.524874	0.47601	0.306276	0.299544	0.646612	0.512436	0.461894	0.448934	0.653677	0.302545	0.290645	0.540347	0.4885	0.403665	0.262923	0.386101	0.385364	0.291953
32	3	beta	rest	right	0.454812	0.210882	0.611257	0.502863	0.279509	0.317818	0.201099	0.403591	0.280378	0.230276	0.367093	0.189502	0.217566	0.432456	0.484759	0.344814	0.203209	0.565878	0.415389	0.198778	0.328564	0.193997	0.419028	0.211353	0.388626	0.361546	0.354861	0.375148	0.465637	0.328681	0.21459	0.533296	0.467276	0.366224	0.439245	0.543413	0.293411	0.201366	0.452692	0.483392	0.278262	0.187175	0.267123	0.419687	0.361072
32	4	alpha	rest	right	0.498236	0.289173	0.706386	0.548682	0.254759	0.31792	0.318987	0.400623	0.287214	0.316829	0.459744	0.284583	0.31137	0.454855	0.476648	0.570781	0.292211	0.702762	0.55471	0.293602	0.398404	0.339084	0.536545	0.377419	0.445704	0.483921	0.489894	0.398068	0.439848	0.318996	0.37393	0.643616	0.570239	0.388309	0.483991	0.62001	0.342043	0.320064	0.558276	0.578073	0.338922	0.268057	0.306319	0.428873	0.336796
32	4	beta	rest	right	0.498517	0.215506	0.646021	0.527352	0.334966	0.378064	0.23066	0.455458	0.343676	0.254049	0.415851	0.225602	0.236379	0.468327	0.475197	0.373753	0.225512	0.534501	0.32314	0.205964	0.240903	0.230961	0.322262	0.244083	0.429385	0.326289	0.367417	0.457176	0.470919	0.313375	0.244459	0.566509	0.541029	0.310016	0.425173	0.571657	0.226083	0.189197	0.435125	0.436151	0.226596	0.217732	0.322473	0.480284	0.389795
31	2	alpha	rest	right	0.671414	0.29523	0.529617	0.92854	0.455209	0.481588	0.295177	0.512395	0.539433	0.26614	0.594133	0.318884	0.239092	0.335581	0.688246	0.585932	0.331773	0.719399	0.338186	0.38904	0.360558	0.332833	0.373303	0.337153	0.41367	0.341118	0.350139	0.320902	0.447688	0.391949	0.301923	0.549325	0.526918	0.449154	0.424305	0.408179	0.345334	0.284115	0.473007	0.44591	0.297054	0.293034	0.466493	0.690673	0.454105
31	2	beta	rest	right	0.540545	0.18015	0.474035	0.908972	0.378692	0.418378	0.146181	0.458067	0.470587	0.187535	0.538223	0.183774	0.182849	0.308027	0.604805	0.460911	0.203126	0.601249	0.172283	0.205647	0.237916	0.197835	0.241168	0.190233	0.373552	0.233599	0.272168	0.32526	0.367456	0.340955	0.186987	0.436248	0.48077	0.379581	0.386412	0.253497	0.205552	0.208245	0.406769	0.40771	0.299009	0.176511	0.385447	0.594352	0.428661
31	3	alpha	rest	right	0.669897	0.288258	0.423659	0.915914	0.236442	0.437314	0.242361	0.421936	0.464063	0.250298	0.54012	0.241712	0.269749	0.423362	0.645146	0.55674	0.253461	0.724329	0.442226	0.292216	0.367365	0.232887	0.266874	0.298917	0.413213	0.360593	0.384913	0.393253	0.379152	0.374949	0.302651	0.57208	0.423733	0.440852	0.423683	0.35673	0.304553	0.267762	0.47009	0.495946	0.333235	0.236315	0.313889	0.5561	0.446207
31	3	beta	rest	right	0.544965	0.207495	0.420256	0.859546	0.197984	0.38672	0.206431	0.429466	0.40428	0.157396	0.502512	0.189814	0.22121	0.335936	0.542349	0.454558	0.190223	0.595864	0.395278	0.211733	0.318689	0.191102	0.199097	0.200589	0.361466	0.312383	0.324236	0.365198	0.340413	0.226682	0.205462	0.456353	0.401555	0.313354	0.276038	0.230783	0.223024	0.217056	0.315268	0.436543	0.379305	0.189566	0.278638	0.433834	0.297993
31	4	alpha	rest	right	0.672947	0.31467	0.336785	0.839461	0.314975	0.369302	0.32526	0.213975	0.310941	0.255124	0.510946	0.308942	0.303755	0.380606	0.58007	0.561095	0.257503	0.725017	0.556362	0.295881	0.417623	0.315253	0.29146	0.306397	0.36588	0.440276	0.416278	0.371887	0.4841	0.336111	0.343462	0.505396	0.44696	0.424978	0.465952	0.346365	0.277061	0.238013	0.454907	0.519568	0.410365	0.313206	0.270877	0.490727	0.333419
31	4	beta	rest	right	0.511761	0.241336	0.443894	0.818395	0.182249	0.386268	0.222253	0.28893	0.416446	0.152866	0.449957	0.203846	0.236734	0.391749	0.487838	0.459928	0.205535	0.603999	0.371593	0.209103	0.306221	0.241239	0.223117	0.188229	0.307463	0.299471	0.382427	0.386603	0.415471	0.308806	0.208828	0.468424	0.461995	0.3642	0.416521	0.268715	0.150714	0.228295	0.414712	0.427058	0.332134	0.219031	0.330176	0.399824	0.35646
30	2	alpha	rest	right	0.874481	0.697299	0.49822	0.947435	0.322402	0.287038	0.41648	0.332826	0.371074	0.427479	0.459543	0.461125	0.691262	0.86032	0.533979	0.860904	0.365223	0.85922	0.489204	0.332142	0.587881	0.383048	0.270206	0.440256	0.348071	0.635934	0.799979	0.770312	0.402652	0.31155	0.657345	0.636773	0.492883	0.689827	0.512988	0.324651	0.423614	0.333922	0.737608	0.870037	0.650735	0.324168	0.492026	0.548504	0.635041
30	2	beta	rest	right	0.52037	0.188098	0.467362	0.761676	0.234218	0.400391	0.150887	0.273452	0.459271	0.200687	0.479257	0.149031	0.295424	0.499628	0.496763	0.515812	0.208541	0.585436	0.345525	0.231464	0.378783	0.22376	0.189612	0.26551	0.265597	0.404421	0.451985	0.425515	0.297751	0.297919	0.185414	0.466919	0.374434	0.415351	0.412234	0.247824	0.199426	0.215546	0.434823	0.512644	0.267169	0.161159	0.375091	0.662853	0.55328
30	3	alpha	rest	right	0.846151	0.693096	0.46814	0.931802	0.34485	0.298847	0.456667	0.291031	0.37096	0.322829	0.422497	0.501009	0.666421	0.799262	0.50782	0.883693	0.347202	0.811872	0.504892	0.390864	0.61376	0.363602	0.304432	0.376792	0.323889	0.661348	0.788634	0.692301	0.370876	0.336941	0.637826	0.649196	0.571602	0.694398	0.503222	0.366971	0.371204	0.336673	0.733519	0.839958	0.57393	0.325967	0.483403	0.54258	0.557822
30	3	beta	rest	right	0.478057	0.20354	0.48327	0.763842	0.267107	0.428332	0.185131	0.346267	0.479901	0.194875	0.485923	0.199388	0.23043	0.492703	0.491025	0.532947	0.238444	0.521051	0.371087	0.203774	0.3435	0.266169	0.209488	0.242331	0.27639	0.351052	0.353442	0.363564	0.293349	0.383206	0.208681	0.478677	0.388612	0.424246	0.482796	0.295706	0.196738	0.261091	0.434268	0.468793	0.224642	0.217639	0.346291	0.644835	0.480241
30	4	alpha	rest	right	0.842095	0.69196	0.524134	0.928505	0.321992	0.390868	0.37179	0.279903	0.400111	0.362717	0.468268	0.422051	0.613424	0.796262	0.543755	0.875223	0.348083	0.805731	0.423216	0.453668	0.481778	0.364579	0.276069	0.44508	0.35223	0.554825	0.742321	0.700948	0.413432	0.310217	0.622754	0.554004	0.607971	0.580607	0.477942	0.27603	0.415328	0.313296	0.648131	0.804506	0.586061	0.334	0.532322	0.507455	0.472369
30	4	beta	rest	right	0.48504	0.185072	0.518394	0.719516	0.238976	0.299557	0.163294	0.286926	0.47335	0.184153	0.489982	0.1765	0.325086	0.518798	0.505139	0.510894	0.210568	0.575907	0.423623	0.199115	0.407815	0.240929	0.193984	0.205919	0.281343	0.43488	0.40673	0.414084	0.309685	0.288046	0.210365	0.482907	0.406389	0.40536	0.409825	0.250862	0.168472	0.213768	0.420093	0.458817	0.291099	0.197396	0.325797	0.58474	0.411332
29	2	alpha	rest	right	0.67423	0.443661	0.698843	0.593636	0.334984	0.346223	0.40901	0.364385	0.34056	0.346832	0.427099	0.367231	0.396679	0.52836	0.501106	0.672068	0.440183	0.573661	0.50219	0.513855	0.390843	0.430481	0.505971	0.493583	0.381427	0.430017	0.390989	0.449507	0.459055	0.370605	0.412445	0.523683	0.526854	0.356914	0.522643	0.538714	0.444612	0.394114	0.523346	0.495231	0.403506	0.365006	0.479421	0.436613	0.449086
29	2	beta	rest	right	0.515317	0.254156	0.608477	0.502223	0.256589	0.236743	0.247398	0.253305	0.249094	0.266366	0.368222	0.260567	0.359915	0.447266	0.387749	0.569386	0.261348	0.537561	0.475126	0.460604	0.331881	0.379507	0.486725	0.461036	0.343301	0.432051	0.426788	0.400945	0.362598	0.296885	0.232992	0.453065	0.443993	0.319637	0.476189	0.469864	0.410497	0.339591	0.474747	0.46367	0.31896	0.230487	0.34357	0.461095	0.439075
29	3	alpha	rest	right	0.673049	0.490493	0.691957	0.644253	0.504292	0.500489	0.475679	0.456552	0.482811	0.466169	0.601109	0.454754	0.392212	0.488327	0.499173	0.681997	0.428151	0.601313	0.585396	0.57218	0.387597	0.411284	0.571953	0.60007	0.506579	0.408959	0.430925	0.408546	0.433124	0.454776	0.416172	0.656992	0.647915	0.434193	0.496216	0.645528	0.61871	0.50611	0.481813	0.496587	0.306337	0.348136	0.509755	0.557244	0.540838
29	3	beta	rest	right	0.583362	0.33221	0.510154	0.605473	0.316891	0.307822	0.237777	0.333058	0.326727	0.334385	0.495452	0.299376	0.399312	0.447898	0.386849	0.613618	0.222126	0.661188	0.531151	0.526582	0.29354	0.336643	0.545161	0.582265	0.474645	0.348119	0.424175	0.428999	0.381385	0.2257	0.365705	0.546783	0.552517	0.322695	0.349692	0.555722	0.530362	0.375652	0.369049	0.38702	0.368319	0.328198	0.311923	0.352211	0.350929
29	4	alpha	rest	right	0.622777	0.390349	0.6982	0.540419	0.35833	0.36274	0.415829	0.385114	0.368205	0.327137	0.457169	0.357871	0.423982	0.604734	0.52868	0.593832	0.365451	0.574638	0.301871	0.322432	0.353289	0.353643	0.319228	0.357444	0.404548	0.377609	0.407425	0.465555	0.463447	0.376879	0.328332	0.464762	0.453278	0.379051	0.519427	0.446496	0.456403	0.359181	0.55251	0.479341	0.386611	0.313709	0.397464	0.570709	0.572784
29	4	beta	rest	right	0.489531	0.198588	0.567987	0.511323	0.237372	0.235292	0.209978	0.214248	0.220525	0.221426	0.343109	0.187138	0.297646	0.4884	0.410793	0.484788	0.196303	0.534093	0.356195	0.337163	0.255933	0.315059	0.364285	0.375724	0.33112	0.356153	0.416183	0.435018	0.44475	0.280652	0.188244	0.352062	0.355868	0.29433	0.422967	0.36854	0.313193	0.251859	0.413806	0.445351	0.322397	0.241838	0.276009	0.527162	0.550941
28	2	alpha	rest	right	0.644322	0.458305	0.597955	0.731233	0.501194	0.436465	0.398632	0.578919	0.464921	0.454694	0.565461	0.432665	0.426055	0.462159	0.411746	0.539406	0.425477	0.746592	0.52031	0.512044	0.394183	0.383339	0.536219	0.442684	0.589193	0.419652	0.419753	0.497293	0.428167	0.420914	0.458721	0.722377	0.910871	0.426472	0.49982	0.704609	0.410138	0.482315	0.462826	0.416641	0.428088	0.392887	0.464366	0.424343	0.389972
28	2	beta	rest	right	0.503527	0.326708	0.492255	0.630335	0.439258	0.366337	0.30398	0.515554	0.405104	0.371014	0.518291	0.290921	0.321723	0.337928	0.275467	0.437843	0.349348	0.648951	0.447651	0.359234	0.355988	0.304524	0.464655	0.419	0.541074	0.285538	0.324346	0.383058	0.32013	0.321894	0.349046	0.618416	0.883604	0.303	0.368762	0.607991	0.32858	0.380995	0.346433	0.315789	0.266241	0.299831	0.34471	0.384344	0.308789
28	3	alpha	rest	right	0.641854	0.283218	0.502046	0.681542	0.29061	0.279637	0.266281	0.357029	0.266041	0.283201	0.556006	0.283958	0.310369	0.543233	0.55413	0.48766	0.286022	0.692983	0.378897	0.431872	0.298465	0.233253	0.360508	0.316252	0.499763	0.445812	0.40365	0.454216	0.497939	0.380686	0.259095	0.645647	0.960845	0.478433	0.477954	0.630514	0.235497	0.288795	0.631745	0.555599	0.323898	0.288499	0.269615	0.557613	0.388018
28	3	beta	rest	right	0.512003	0.187162	0.406722	0.593267	0.198704	0.191901	0.180526	0.256911	0.211515	0.156341	0.393343	0.205816	0.208374	0.400253	0.394339	0.38017	0.222749	0.610297	0.417248	0.311629	0.368297	0.191147	0.398672	0.248845	0.405638	0.420191	0.336505	0.348506	0.412904	0.330337	0.238005	0.602367	0.938328	0.435142	0.507675	0.589583	0.272698	0.201116	0.517743	0.472074	0.281063	0.202287	0.242981	0.488329	0.338275
28	4	alpha	rest	right	0.615633	0.339434	0.449149	0.613672	0.33234	0.305151	0.246754	0.322205	0.312957	0.317181	0.473557	0.334347	0.400246	0.585597	0.480807	0.551073	0.26055	0.665269	0.437289	0.48523	0.366538	0.329458	0.413069	0.337874	0.468588	0.51527	0.415932	0.412065	0.471871	0.392798	0.347618	0.627254	0.954425	0.471836	0.548782	0.624998	0.3038	0.286472	0.673679	0.565529	0.345933	0.292834	0.260977	0.604435	0.406727
28	4	beta	rest	right	0.494353	0.1476	0.453755	0.571565	0.210908	0.175718	0.209468	0.299868	0.236778	0.195465	0.441562	0.212789	0.270888	0.48449	0.445176	0.340186	0.169475	0.586067	0.333747	0.278342	0.284098	0.17302	0.310873	0.159016	0.409575	0.359806	0.349873	0.382752	0.412032	0.301131	0.179073	0.583068	0.921904	0.380516	0.489145	0.578108	0.214603	0.183044	0.530817	0.521377	0.24142	0.17685	0.23322	0.48979	0.32822
27	2	alpha	rest	right	0.569713	0.337591	0.570869	0.593387	0.350341	0.250588	0.280803	0.333935	0.453309	0.321383	0.417947	0.369933	0.44966	0.561614	0.552584	0.666152	0.338612	0.612526	0.604696	0.334003	0.350054	0.340922	0.275144	0.287258	0.382874	0.568185	0.538479	0.536041	0.549282	0.323934	0.344271	0.668848	0.608229	0.447017	0.465428	0.370718	0.288824	0.277279	0.617247	0.57887	0.455202	0.384521	0.360643	0.438334	0.368249
27	2	beta	rest	right	0.277281	0.218067	0.283656	0.352565	0.199158	0.281681	0.195064	0.252016	0.336805	0.183282	0.294326	0.209467	0.232599	0.341443	0.341016	0.526259	0.206195	0.52481	0.59222	0.189241	0.329207	0.197489	0.171722	0.221337	0.302244	0.43867	0.393799	0.369524	0.426359	0.317192	0.190778	0.578371	0.371079	0.306925	0.335674	0.324159	0.204141	0.231541	0.420785	0.378557	0.259908	0.240855	0.198523	0.382294	0.322246
27	3	alpha	rest	right	0.647768	0.374814	0.552883	0.636138	0.295225	0.271975	0.313109	0.386177	0.461905	0.326797	0.443024	0.367632	0.430924	0.608718	0.51919	0.686101	0.299149	0.636691	0.578879	0.336442	0.395104	0.264068	0.315913	0.304388	0.399989	0.51133	0.507323	0.58741	0.531561	0.307374	0.353375	0.640889	0.597437	0.429174	0.341231	0.344171	0.275548	0.332094	0.556079	0.56437	0.472485	0.408906	0.301542	0.411836	0.355535
27	3	beta	rest	right	0.353895	0.220374	0.384884	0.48084	0.218349	0.290417	0.164668	0.284683	0.40219	0.200912	0.274961	0.21789	0.262141	0.391731	0.384118	0.499978	0.173355	0.525772	0.514009	0.203125	0.321481	0.190139	0.19474	0.224222	0.368686	0.395526	0.392157	0.450398	0.466038	0.280272	0.173469	0.578885	0.487804	0.337275	0.376716	0.302936	0.198693	0.231749	0.381084	0.413459	0.36274	0.305053	0.225563	0.346762	0.332119
27	4	alpha	rest	right	0.689146	0.374581	0.61089	0.58772	0.284713	0.26376	0.295272	0.324879	0.447443	0.320931	0.386538	0.355986	0.476302	0.64125	0.55665	0.676948	0.335412	0.652204	0.572185	0.303458	0.325901	0.270947	0.29408	0.303646	0.40374	0.514257	0.581969	0.565436	0.545231	0.300708	0.37215	0.622578	0.585642	0.429573	0.414716	0.343586	0.336109	0.299309	0.563313	0.578256	0.427544	0.364943	0.358519	0.354067	0.317935
27	4	beta	rest	right	0.387524	0.188299	0.449939	0.455027	0.208614	0.25715	0.16824	0.278776	0.383308	0.241861	0.280986	0.233191	0.275613	0.382661	0.380628	0.517191	0.139679	0.49695	0.505131	0.193041	0.319372	0.16691	0.204542	0.168359	0.312993	0.412262	0.362861	0.411826	0.443937	0.28207	0.186031	0.612458	0.643768	0.363619	0.424747	0.376186	0.203104	0.222738	0.438985	0.444185	0.359222	0.300041	0.174093	0.348022	0.301398
26	2	alpha	rest	right	0.596745	0.274384	0.615156	0.606148	0.224712	0.381315	0.27756	0.311719	0.556459	0.248133	0.51166	0.284986	0.307379	0.533107	0.591104	0.556992	0.266324	0.647229	0.480364	0.266674	0.311684	0.212171	0.32691	0.279796	0.425649	0.376774	0.385825	0.483172	0.540201	0.264193	0.284734	0.553891	0.444058	0.336317	0.41469	0.266994	0.295524	0.243182	0.474327	0.553388	0.376447	0.293764	0.287092	0.4405	0.416154
26	2	beta	rest	right	0.588855	0.253628	0.525049	0.618834	0.226049	0.247354	0.150316	0.280287	0.423697	0.162974	0.366991	0.214523	0.268879	0.456702	0.458379	0.574408	0.22286	0.683544	0.610803	0.169819	0.266402	0.187684	0.297465	0.265543	0.346969	0.312653	0.257687	0.374801	0.428007	0.279003	0.26388	0.604533	0.382513	0.312065	0.303041	0.239204	0.277406	0.196853	0.373035	0.36738	0.299156	0.213592	0.267524	0.35445	0.354616
26	3	alpha	rest	right	0.601167	0.334673	0.635018	0.606582	0.334919	0.313724	0.300743	0.395723	0.490655	0.272901	0.480683	0.301668	0.337774	0.471958	0.468913	0.606774	0.292802	0.640299	0.586359	0.231508	0.281084	0.2821	0.299438	0.383831	0.466516	0.361001	0.347069	0.372066	0.460457	0.321683	0.308536	0.645112	0.452885	0.351234	0.34062	0.356928	0.32019	0.338922	0.452303	0.416323	0.304106	0.338464	0.439502	0.378904	0.376674
26	3	beta	rest	right	0.543039	0.244597	0.582409	0.642503	0.248532	0.232075	0.222027	0.305192	0.322673	0.178937	0.384529	0.196681	0.252978	0.354464	0.382505	0.55078	0.226348	0.670617	0.622768	0.174158	0.237696	0.209565	0.195891	0.322359	0.353161	0.348188	0.257566	0.272856	0.330689	0.242172	0.243731	0.639644	0.47836	0.282966	0.291989	0.304901	0.204051	0.294471	0.363905	0.347918	0.249341	0.247994	0.304369	0.30966	0.28246
26	4	alpha	rest	right	0.589739	0.332801	0.493514	0.539236	0.257871	0.320872	0.289083	0.262386	0.457793	0.267908	0.420197	0.252918	0.379454	0.534507	0.534231	0.645286	0.205292	0.573955	0.510648	0.243216	0.313109	0.245656	0.251745	0.237244	0.354049	0.475496	0.443371	0.403617	0.395808	0.258971	0.290412	0.595078	0.462775	0.37606	0.419398	0.260755	0.231529	0.300057	0.552952	0.510046	0.336994	0.280379	0.238366	0.440765	0.349822
26	4	beta	rest	right	0.518724	0.204317	0.541138	0.60694	0.149031	0.262283	0.177639	0.289057	0.441704	0.232702	0.308218	0.194447	0.269223	0.409083	0.467977	0.510185	0.177949	0.610266	0.539091	0.228089	0.309637	0.219282	0.206565	0.240054	0.280602	0.385799	0.350817	0.389075	0.407387	0.266219	0.204436	0.638037	0.475577	0.347803	0.378084	0.258876	0.193773	0.192838	0.447764	0.3884	0.312676	0.241012	0.254631	0.389589	0.295712
24	2	alpha	rest	right	0.763953	0.486764	0.679727	0.69059	0.271085	0.305304	0.37312	0.254286	0.419246	0.356496	0.384283	0.276386	0.539617	0.717074	0.575679	0.688245	0.397698	0.667123	0.502392	0.372013	0.242343	0.313592	0.308055	0.310758	0.33509	0.455481	0.608391	0.585185	0.48641	0.350745	0.315989	0.555641	0.640498	0.329073	0.513511	0.323503	0.393851	0.34188	0.557321	0.702941	0.498305	0.287515	0.470638	0.374944	0.346491
24	2	beta	rest	right	0.516576	0.217822	0.507702	0.535175	0.230871	0.359082	0.165313	0.317869	0.461021	0.182646	0.33312	0.19095	0.232104	0.436233	0.463421	0.446518	0.1737	0.490848	0.396464	0.183467	0.273984	0.214729	0.179483	0.19915	0.254286	0.316388	0.294994	0.300791	0.331342	0.344084	0.18041	0.519692	0.471817	0.351169	0.467956	0.356404	0.184293	0.225875	0.416681	0.423036	0.21085	0.21873	0.243402	0.526605	0.419537
24	3	alpha	rest	right	0.762916	0.377748	0.676782	0.673487	0.245615	0.269281	0.423756	0.279207	0.500874	0.291373	0.334699	0.257839	0.416279	0.714095	0.633934	0.599353	0.416685	0.637679	0.448231	0.26142	0.308303	0.240646	0.280874	0.300725	0.305824	0.359969	0.555503	0.633721	0.510698	0.240764	0.300677	0.592808	0.579518	0.264988	0.494611	0.267439	0.389091	0.335218	0.535184	0.675762	0.437028	0.319072	0.443071	0.370077	0.341918
24	3	beta	rest	right	0.531148	0.188937	0.552024	0.560007	0.223246	0.358549	0.230661	0.304602	0.523303	0.206344	0.366629	0.171333	0.21026	0.501065	0.531616	0.390234	0.171157	0.486835	0.376826	0.133476	0.203783	0.177853	0.205376	0.178473	0.252888	0.332396	0.306409	0.34429	0.372465	0.296261	0.198493	0.496564	0.492927	0.305136	0.450895	0.307307	0.179328	0.179637	0.413835	0.462193	0.27325	0.201199	0.304653	0.493512	0.508644
24	4	alpha	rest	right	0.763866	0.370811	0.765842	0.709677	0.269962	0.312659	0.493376	0.270634	0.556755	0.294419	0.351615	0.277005	0.420776	0.724691	0.671942	0.569945	0.477985	0.718104	0.392337	0.269539	0.294572	0.208198	0.354077	0.293755	0.330414	0.343046	0.447933	0.60498	0.552312	0.299149	0.299551	0.571245	0.575599	0.250693	0.415225	0.284744	0.323085	0.291193	0.497472	0.650071	0.424765	0.282999	0.555198	0.373595	0.392335
24	4	beta	rest	right	0.52815	0.183341	0.391986	0.548875	0.169729	0.261171	0.128119	0.26263	0.337449	0.192543	0.291522	0.182181	0.203931	0.396464	0.416908	0.525776	0.177343	0.544231	0.513255	0.214549	0.327912	0.223321	0.187053	0.264073	0.221314	0.343744	0.267005	0.264221	0.275803	0.327181	0.164818	0.572793	0.506515	0.392106	0.447209	0.393937	0.155863	0.178311	0.379033	0.370008	0.222255	0.193236	0.210603	0.477822	0.414022
23	2	alpha	rest	right	0.660904	0.334066	0.657158	0.670229	0.251711	0.327841	0.386911	0.450962	0.527684	0.337866	0.337151	0.312679	0.325741	0.556855	0.547332	0.479773	0.328999	0.71658	0.423233	0.254233	0.342102	0.303852	0.282638	0.280847	0.327568	0.463964	0.357876	0.442654	0.433141	0.359962	0.261788	0.537157	0.607463	0.491412	0.453821	0.385752	0.343058	0.240012	0.545519	0.510243	0.346311	0.263228	0.407565	0.471077	0.441158
23	2	beta	rest	right	0.58991	0.228224	0.536075	0.552275	0.203684	0.230204	0.199268	0.312987	0.422635	0.197123	0.326768	0.21418	0.270628	0.468727	0.456822	0.488841	0.27201	0.628869	0.471376	0.179553	0.250301	0.196505	0.262392	0.229321	0.339139	0.398793	0.40284	0.426864	0.461765	0.206671	0.210273	0.463477	0.508192	0.280818	0.332065	0.244244	0.171894	0.256522	0.40817	0.532928	0.338226	0.260785	0.275192	0.342633	0.30691
23	3	alpha	rest	right	0.689125	0.356315	0.505673	0.606511	0.326366	0.279542	0.282404	0.390567	0.336772	0.279933	0.438651	0.291451	0.321652	0.465197	0.51842	0.487023	0.332122	0.680001	0.578405	0.272185	0.332806	0.279074	0.275174	0.31867	0.460423	0.398626	0.384645	0.417532	0.421834	0.317849	0.278798	0.474322	0.530837	0.385304	0.309072	0.36771	0.261959	0.287477	0.450787	0.489753	0.296253	0.228752	0.318278	0.306371	0.383773
23	3	beta	rest	right	0.576671	0.233102	0.463697	0.577881	0.206465	0.219882	0.235247	0.364378	0.364343	0.219938	0.282814	0.235492	0.272617	0.501549	0.491518	0.445703	0.18391	0.625277	0.480132	0.200904	0.30246	0.219065	0.189521	0.202224	0.30185	0.441892	0.404135	0.471733	0.467785	0.240542	0.194745	0.462573	0.492102	0.317719	0.314734	0.203816	0.2142	0.245992	0.398426	0.531288	0.341633	0.247405	0.258864	0.330868	0.277187
23	4	alpha	rest	right	0.665661	0.360334	0.602906	0.722328	0.376121	0.300417	0.308552	0.458416	0.344288	0.352122	0.472608	0.279326	0.264845	0.373876	0.456453	0.534906	0.329508	0.683134	0.593896	0.283739	0.316639	0.29274	0.27329	0.425161	0.436353	0.362626	0.302041	0.302596	0.377571	0.287635	0.346776	0.630838	0.613456	0.422297	0.332357	0.495641	0.357222	0.36338	0.461083	0.38214	0.368214	0.335642	0.385126	0.278283	0.300051
23	4	beta	rest	right	0.544044	0.251561	0.523981	0.611235	0.224812	0.2179	0.25288	0.420336	0.322474	0.20957	0.380207	0.175139	0.217925	0.320811	0.344129	0.464594	0.233422	0.559742	0.489149	0.209729	0.244461	0.1981	0.177673	0.268795	0.326368	0.34455	0.335216	0.31986	0.338034	0.241212	0.235237	0.542658	0.571619	0.274319	0.286135	0.31421	0.230782	0.315666	0.331453	0.357398	0.285922	0.218297	0.329387	0.319609	0.203281
22	2	alpha	rest	right	0.74534	0.376797	0.975112	0.74694	0.347442	0.329348	0.393048	0.305855	0.413574	0.442454	0.372947	0.428076	0.633822	0.87428	0.570983	0.669037	0.68002	0.802555	0.47166	0.318592	0.473111	0.418288	0.321753	0.373143	0.41914	0.684467	0.739913	0.742585	0.432964	0.344964	0.450178	0.812566	0.660807	0.696044	0.7615	0.590482	0.289863	0.53084	0.869422	0.741522	0.40446	0.331322	0.702624	0.360257	0.351437
22	2	beta	rest	right	0.348143	0.278245	0.904396	0.530334	0.400309	0.490281	0.215834	0.356451	0.495679	0.270867	0.305162	0.196225	0.242459	0.536245	0.491562	0.447459	0.265508	0.556737	0.283556	0.203828	0.29718	0.246275	0.212775	0.207104	0.235965	0.339312	0.323564	0.280929	0.226073	0.355365	0.190914	0.787445	0.661221	0.578089	0.667914	0.742977	0.186002	0.264057	0.656075	0.417855	0.277859	0.537532	0.452046	0.480217	0.535915
22	3	alpha	rest	right	0.837512	0.375274	0.982988	0.806282	0.358634	0.485865	0.434201	0.337392	0.51602	0.571709	0.457762	0.476077	0.774445	0.938085	0.691403	0.525238	0.79303	0.803776	0.44673	0.395855	0.440777	0.445038	0.409867	0.49749	0.465237	0.683452	0.80938	0.818688	0.540178	0.3706	0.372614	0.902724	0.738361	0.667323	0.829534	0.738751	0.353497	0.504778	0.814756	0.564995	0.379506	0.535525	0.762763	0.372316	0.510879
22	3	beta	rest	right	0.44632	0.250419	0.911861	0.45922	0.301541	0.435504	0.253055	0.235998	0.443048	0.295084	0.251583	0.221378	0.345966	0.622481	0.474359	0.42324	0.354336	0.561436	0.363148	0.165955	0.263699	0.309284	0.194639	0.179287	0.210239	0.48426	0.531989	0.415691	0.208794	0.302156	0.172283	0.852305	0.731754	0.515157	0.656411	0.776085	0.213678	0.257444	0.706899	0.478852	0.272604	0.540636	0.365886	0.369142	0.469815
22	4	alpha	rest	right	0.802528	0.361351	0.974086	0.793681	0.405704	0.497487	0.550512	0.33035	0.481729	0.434242	0.47047	0.562911	0.73555	0.888036	0.673993	0.447365	0.736841	0.843047	0.476407	0.408793	0.607372	0.474996	0.404845	0.441625	0.513395	0.755001	0.785316	0.777736	0.54431	0.36604	0.411298	0.930684	0.746048	0.698536	0.808095	0.801201	0.313625	0.440769	0.680482	0.459192	0.337223	0.502238	0.738468	0.414156	0.526125
22	4	beta	rest	right	0.455212	0.413566	0.905971	0.521996	0.410331	0.533141	0.235526	0.317942	0.496421	0.259813	0.334312	0.197375	0.234453	0.613884	0.544674	0.244223	0.339115	0.645106	0.269572	0.204043	0.284615	0.282644	0.202997	0.18953	0.237851	0.416879	0.395797	0.403516	0.300462	0.494987	0.199848	0.87616	0.824276	0.56571	0.713088	0.876996	0.19478	0.306151	0.63003	0.417635	0.381931	0.666919	0.416142	0.498244	0.586806
21	2	alpha	rest	right	0.261327	0.248834	0.831663	0.487801	0.4604	0.428982	0.331314	0.297298	0.512415	0.445552	0.436618	0.22547	0.376482	0.539901	0.582479	0.963794	0.289764	0.259315	0.569046	0.589071	0.580897	0.539398	0.511418	0.253056	0.305338	0.667159	0.559887	0.345632	0.432879	0.288989	0.246864	0.58054	0.615606	0.583529	0.543163	0.532717	0.236463	0.31589	0.657022	0.56759	0.344761	0.451408	0.382853	0.650118	0.578223
21	2	beta	rest	right	0.192452	0.197527	0.713255	0.479403	0.423282	0.403309	0.271225	0.276135	0.457667	0.283922	0.270418	0.191505	0.265232	0.417555	0.490131	0.955717	0.277904	0.195788	0.537775	0.477665	0.405301	0.455846	0.468241	0.224495	0.189141	0.494255	0.466086	0.287261	0.415764	0.27728	0.195196	0.547962	0.498934	0.408763	0.467558	0.483892	0.227543	0.183554	0.506157	0.482045	0.284531	0.429807	0.267956	0.59689	0.466947
21	3	alpha	rest	right	0.253034	0.242406	0.723975	0.556796	0.308699	0.381008	0.298033	0.328907	0.341891	0.321087	0.426994	0.221148	0.31698	0.490001	0.430359	0.815564	0.3688	0.270397	0.357498	0.301341	0.431881	0.436554	0.311892	0.321583	0.32201	0.409433	0.418242	0.34636	0.366066	0.344296	0.241148	0.329633	0.402091	0.516257	0.517229	0.31836	0.311881	0.350447	0.529245	0.545584	0.432609	0.335529	0.354612	0.444491	0.449703
21	3	beta	rest	right	0.168599	0.160424	0.604184	0.504232	0.242866	0.280261	0.203966	0.230742	0.305917	0.237672	0.305476	0.188087	0.297473	0.427903	0.356805	0.822572	0.26774	0.161377	0.220594	0.23769	0.385778	0.343568	0.234197	0.201841	0.190056	0.404563	0.369627	0.31715	0.19677	0.287896	0.149448	0.321259	0.339021	0.432107	0.415435	0.320514	0.183882	0.206264	0.469764	0.453248	0.361515	0.256381	0.236008	0.46474	0.361203
21	4	alpha	rest	right	0.290458	0.304641	0.692341	0.553411	0.382522	0.324596	0.30898	0.269176	0.444699	0.441443	0.358228	0.250945	0.414638	0.542611	0.515022	0.633458	0.285198	0.291333	0.299703	0.291631	0.347128	0.390101	0.31774	0.32443	0.285038	0.41033	0.431592	0.347795	0.311391	0.307452	0.337128	0.340765	0.412	0.430093	0.523759	0.354707	0.314354	0.285615	0.564195	0.54409	0.422029	0.30891	0.302278	0.550873	0.393785
21	4	beta	rest	right	0.180869	0.178844	0.621446	0.484074	0.266096	0.276744	0.225316	0.212165	0.305438	0.25129	0.262094	0.192494	0.304056	0.390252	0.350045	0.648148	0.281146	0.16391	0.185151	0.203949	0.341464	0.342776	0.201863	0.196654	0.170643	0.386289	0.371732	0.253048	0.174781	0.321492	0.235776	0.432378	0.278936	0.453944	0.438423	0.395719	0.25375	0.235528	0.531698	0.459655	0.333491	0.343357	0.224106	0.521308	0.256982
19	2	alpha	rest	right	0.716544	0.528863	0.635168	0.582895	0.47522	0.320522	0.354052	0.307072	0.475073	0.3415	0.381153	0.415871	0.512477	0.599527	0.599446	0.799133	0.462887	0.685893	0.776817	0.438301	0.42119	0.420729	0.375695	0.433294	0.396387	0.656207	0.628337	0.475791	0.526207	0.402462	0.429636	0.693789	0.663335	0.388004	0.505574	0.338251	0.288367	0.332224	0.673663	0.678088	0.462421	0.410519	0.404151	0.409808	0.296091
19	2	beta	rest	right	0.548017	0.201976	0.602757	0.515363	0.219229	0.25342	0.216051	0.208217	0.425474	0.203342	0.327261	0.231443	0.353311	0.512397	0.449011	0.583082	0.220009	0.547085	0.582092	0.193433	0.283108	0.231753	0.227215	0.211679	0.316637	0.446466	0.429229	0.463451	0.454718	0.199693	0.179673	0.463342	0.509603	0.260339	0.407478	0.188957	0.234175	0.154812	0.413133	0.527956	0.39955	0.203384	0.235844	0.380432	0.316211
19	3	alpha	rest	right	0.64985	0.473481	0.551598	0.528965	0.409566	0.335922	0.273594	0.304987	0.461759	0.28684	0.46052	0.365642	0.445392	0.652319	0.600874	0.781903	0.315191	0.66061	0.753784	0.422607	0.388107	0.333022	0.316601	0.391614	0.307493	0.654712	0.523342	0.453035	0.458906	0.314887	0.448153	0.7219	0.61567	0.458295	0.421445	0.297524	0.325448	0.247484	0.688115	0.589672	0.444356	0.326932	0.234684	0.418801	0.363751
19	3	beta	rest	right	0.530901	0.199922	0.537363	0.475713	0.210234	0.224639	0.210232	0.196267	0.438542	0.18237	0.318027	0.241308	0.293593	0.529262	0.447121	0.559724	0.175859	0.451659	0.544315	0.209391	0.265761	0.267487	0.22565	0.197569	0.265676	0.419981	0.43013	0.438493	0.415434	0.209292	0.163548	0.500986	0.565026	0.296261	0.424462	0.179534	0.207223	0.155179	0.44147	0.501852	0.350589	0.230279	0.235705	0.294245	0.316544
19	4	alpha	rest	right	0.697426	0.513047	0.594801	0.587339	0.455342	0.350771	0.384953	0.319486	0.402941	0.308837	0.442351	0.414636	0.53835	0.624483	0.571398	0.786035	0.368052	0.656605	0.773329	0.419691	0.454998	0.389919	0.314131	0.380454	0.329806	0.635995	0.5674	0.491952	0.415379	0.328578	0.408168	0.723085	0.612483	0.470586	0.520506	0.366581	0.315726	0.277407	0.692514	0.620246	0.461729	0.276475	0.311452	0.381539	0.312058
19	4	beta	rest	right	0.520917	0.252417	0.58188	0.456862	0.203641	0.257109	0.195664	0.202354	0.409886	0.200964	0.259984	0.256093	0.344704	0.501586	0.419234	0.5614	0.199791	0.446755	0.527276	0.234752	0.288538	0.277361	0.217137	0.1863	0.218563	0.404106	0.4775	0.4885	0.402191	0.215535	0.17958	0.490016	0.502127	0.306525	0.409732	0.183772	0.177942	0.188968	0.410741	0.505591	0.361171	0.272626	0.261156	0.304767	0.36937
18	2	alpha	rest	right	0.612633	0.388325	0.514626	0.580755	0.262563	0.294689	0.323414	0.309757	0.449935	0.295543	0.389051	0.271512	0.378487	0.565937	0.549613	0.643286	0.311561	0.615654	0.565154	0.305326	0.436046	0.362	0.299035	0.29975	0.306234	0.530108	0.445325	0.431634	0.427363	0.293028	0.278195	0.511711	0.59031	0.420265	0.515899	0.364785	0.31532	0.289401	0.581099	0.561349	0.405999	0.309437	0.313422	0.398523	0.345116
18	2	beta	rest	right	0.440361	0.170356	0.519807	0.510255	0.202436	0.231104	0.171558	0.287418	0.440037	0.236989	0.205067	0.216403	0.297594	0.473792	0.454572	0.549784	0.196031	0.485442	0.547366	0.167124	0.327244	0.225111	0.166386	0.211777	0.247728	0.414123	0.444385	0.420471	0.431276	0.282102	0.145562	0.539186	0.525059	0.328052	0.460035	0.281019	0.204098	0.1788	0.480733	0.528804	0.330948	0.223782	0.247562	0.406497	0.325456
18	3	alpha	rest	right	0.631341	0.349856	0.543576	0.471932	0.338934	0.287406	0.348774	0.244306	0.414778	0.349825	0.330738	0.277307	0.450957	0.591762	0.518755	0.639378	0.294785	0.552767	0.466678	0.285528	0.339043	0.285987	0.295857	0.261782	0.266397	0.431242	0.470527	0.482249	0.453937	0.305527	0.278966	0.511306	0.618934	0.420459	0.527786	0.361551	0.26045	0.300715	0.563437	0.579619	0.411306	0.309987	0.253705	0.519992	0.374202
18	3	beta	rest	right	0.51138	0.199983	0.51994	0.497088	0.226483	0.222893	0.166174	0.180371	0.357042	0.238626	0.277493	0.293392	0.353713	0.460792	0.432705	0.558027	0.180159	0.436732	0.523006	0.172496	0.307649	0.238123	0.161121	0.198983	0.200065	0.483178	0.466119	0.452562	0.425095	0.235512	0.219574	0.514835	0.583792	0.292614	0.471643	0.319642	0.287898	0.236604	0.485916	0.542992	0.431233	0.256443	0.221916	0.350318	0.307275
18	4	alpha	rest	right	0.641226	0.364241	0.573284	0.561099	0.303676	0.255837	0.260349	0.307344	0.46475	0.312039	0.324924	0.287733	0.410305	0.625407	0.554868	0.630966	0.250055	0.565859	0.53139	0.327805	0.399862	0.322028	0.314439	0.310539	0.277906	0.516358	0.474777	0.517087	0.442708	0.262963	0.283242	0.564442	0.609704	0.425862	0.485797	0.352529	0.269306	0.316327	0.612471	0.576046	0.386561	0.255274	0.368365	0.400846	0.343731
18	4	beta	rest	right	0.504159	0.161372	0.477786	0.568184	0.158573	0.264713	0.188015	0.260027	0.379459	0.169626	0.307414	0.221154	0.308853	0.462082	0.480643	0.506201	0.167251	0.501717	0.490793	0.207367	0.272535	0.221165	0.163567	0.196526	0.307067	0.389661	0.389167	0.409532	0.448521	0.253375	0.185824	0.509884	0.518915	0.326792	0.399053	0.293838	0.236387	0.229958	0.458098	0.499106	0.307707	0.257828	0.226358	0.389743	0.30941
17	2	alpha	rest	right	0.930635	0.46015	0.54056	0.669756	0.560027	0.454105	0.531164	0.610922	0.29823	0.556412	0.443868	0.618051	0.515168	0.258884	0.337586	0.436293	0.51086	0.644569	0.530588	0.429857	0.492555	0.579842	0.283356	0.534037	0.421078	0.5857	0.511989	0.257431	0.316757	0.615113	0.332017	0.331566	0.953613	0.624555	0.687669	0.350558	0.305191	0.955649	0.689671	0.652098	0.301092	0.287522	0.548381	0.509725	0.635324
17	2	beta	rest	right	0.919522	0.334338	0.438952	0.62063	0.497242	0.317943	0.447168	0.514132	0.187681	0.509375	0.307417	0.509701	0.403009	0.264599	0.31978	0.3447	0.455493	0.615647	0.492608	0.327458	0.465353	0.536321	0.191677	0.512066	0.320514	0.530445	0.400848	0.259557	0.309284	0.481904	0.203504	0.199349	0.938418	0.46668	0.564085	0.208638	0.17872	0.938688	0.566263	0.514262	0.235327	0.192787	0.522805	0.500429	0.479361
17	3	alpha	rest	right	0.948219	0.533151	0.530427	0.535804	0.377974	0.494603	0.52634	0.602837	0.251422	0.388122	0.492715	0.614771	0.547214	0.23799	0.379002	0.543581	0.50473	0.528085	0.370193	0.500891	0.50191	0.580954	0.226957	0.38487	0.50129	0.595252	0.560807	0.261347	0.379562	0.578247	0.313595	0.296558	0.95706	0.57025	0.661244	0.289081	0.25973	0.95146	0.650354	0.661523	0.407397	0.273632	0.55136	0.517385	0.59605
17	3	beta	rest	right	0.955289	0.49557	0.538138	0.603465	0.499277	0.462462	0.538311	0.597801	0.230869	0.514422	0.44408	0.596959	0.453576	0.27648	0.317843	0.513689	0.538324	0.579916	0.47533	0.481053	0.537022	0.601051	0.223515	0.497435	0.464005	0.601857	0.47028	0.274605	0.320208	0.556957	0.270257	0.265134	0.945046	0.556749	0.641304	0.210794	0.262186	0.933851	0.636184	0.522719	0.246502	0.178568	0.599576	0.599709	0.546271
17	4	alpha	rest	right	0.949432	0.609006	0.499848	0.411001	0.368982	0.507251	0.486241	0.569895	0.302475	0.391599	0.507446	0.567893	0.601582	0.413519	0.415928	0.600139	0.484107	0.400722	0.37816	0.517827	0.473075	0.552806	0.295253	0.384707	0.517396	0.558058	0.599225	0.432053	0.40965	0.547603	0.277696	0.263142	0.897867	0.545626	0.694957	0.272367	0.273873	0.906781	0.703508	0.669403	0.425368	0.276843	0.567723	0.524034	0.524296
17	4	beta	rest	right	0.93282	0.459604	0.450345	0.406282	0.313797	0.397041	0.458868	0.531142	0.197389	0.331715	0.402463	0.52868	0.41717	0.270932	0.278433	0.460155	0.432426	0.375665	0.300408	0.401462	0.44086	0.516435	0.208854	0.30998	0.401016	0.51425	0.433262	0.278658	0.291461	0.47266	0.201871	0.201485	0.914003	0.475254	0.593423	0.222399	0.194941	0.913677	0.597341	0.527895	0.305292	0.20228	0.541824	0.510744	0.46445
16	2	alpha	rest	right	0.962291	0.574471	0.569891	0.563394	0.526737	0.570932	0.567073	0.509782	0.553008	0.524504	0.563261	0.569724	0.722857	0.537467	0.572079	0.60977	0.577648	0.544472	0.500029	0.60521	0.577179	0.533376	0.541956	0.508511	0.595394	0.575264	0.72534	0.508434	0.563303	0.59062	0.392444	0.384505	0.973366	0.601155	0.67585	0.499884	0.37141	0.976178	0.585893	0.663739	0.426313	0.511062	0.632991	0.642228	0.602307
16	2	beta	rest	right	0.892474	0.210036	0.481061	0.49979	0.479073	0.212507	0.48374	0.407442	0.409335	0.4595	0.211686	0.466394	0.566717	0.429036	0.406506	0.271157	0.523162	0.417534	0.409428	0.273748	0.525243	0.484014	0.397682	0.382116	0.276072	0.50601	0.58449	0.392972	0.391891	0.364612	0.297129	0.267577	0.969906	0.362876	0.644855	0.250138	0.30789	0.972532	0.367084	0.552264	0.362608	0.270197	0.454754	0.498239	0.374289
16	3	alpha	rest	right	0.898196	0.459434	0.543005	0.640691	0.621144	0.456183	0.540746	0.439149	0.550261	0.60905	0.449247	0.536576	0.632746	0.522245	0.419772	0.497271	0.59141	0.613401	0.589581	0.500021	0.590382	0.501049	0.587126	0.577683	0.491488	0.585797	0.62695	0.483082	0.454183	0.476025	0.288964	0.291365	0.977103	0.485716	0.750695	0.559593	0.285278	0.979299	0.469874	0.68318	0.465904	0.67293	0.650709	0.659669	0.471714
16	3	beta	rest	right	0.849993	0.18583	0.452652	0.546514	0.542341	0.184719	0.454758	0.336183	0.320369	0.53547	0.18612	0.450514	0.47071	0.370999	0.177274	0.264788	0.532142	0.432501	0.440219	0.266918	0.529048	0.433737	0.317715	0.433525	0.263192	0.518345	0.479172	0.335412	0.186838	0.435844	0.294308	0.290338	0.98025	0.433281	0.656815	0.341705	0.296553	0.983298	0.432232	0.583435	0.34059	0.59243	0.393256	0.411673	0.440818
16	4	alpha	rest	right	0.898599	0.451832	0.549733	0.64584	0.612563	0.459961	0.551403	0.427385	0.422425	0.631005	0.451756	0.542626	0.585228	0.526903	0.378411	0.534787	0.60143	0.561471	0.545198	0.533896	0.60652	0.494051	0.442608	0.552026	0.528005	0.584971	0.598878	0.4866	0.36918	0.590672	0.358248	0.344264	0.982445	0.593559	0.724412	0.529551	0.356899	0.983425	0.574738	0.647727	0.428658	0.500896	0.527653	0.555445	0.581085
16	4	beta	rest	right	0.84908	0.237259	0.422659	0.641959	0.626631	0.235121	0.421582	0.253857	0.318734	0.615623	0.234503	0.425399	0.402232	0.307001	0.312441	0.247123	0.493568	0.516307	0.510649	0.238836	0.496945	0.347174	0.345272	0.499932	0.245848	0.490911	0.454679	0.299921	0.257002	0.520674	0.391417	0.386596	0.976658	0.521426	0.666511	0.345199	0.402983	0.981663	0.521151	0.579183	0.446933	0.53097	0.309017	0.334476	0.515387
15	2	alpha	rest	right	0.77192	0.461092	0.280741	0.27393	0.306654	0.457094	0.291616	0.299344	0.302027	0.326039	0.452248	0.376247	0.334763	0.474821	0.389064	0.651723	0.328281	0.273203	0.289873	0.641481	0.380974	0.411404	0.311719	0.302	0.622068	0.472138	0.340123	0.406184	0.392985	0.452057	0.283397	0.302606	0.941407	0.495241	0.526422	0.337454	0.333837	0.943105	0.55752	0.374328	0.337808	0.312382	0.346233	0.406512	0.439425
15	2	beta	rest	right	0.613678	0.19598	0.329435	0.215884	0.230843	0.183086	0.174239	0.165548	0.244544	0.231108	0.200085	0.246427	0.256338	0.37902	0.335133	0.441899	0.201003	0.147133	0.16121	0.443141	0.313549	0.220579	0.168275	0.17469	0.451953	0.444988	0.245767	0.279175	0.288322	0.333609	0.198979	0.178582	0.925316	0.395184	0.433561	0.180377	0.183897	0.929119	0.492262	0.263472	0.19808	0.190355	0.383876	0.39836	0.332986
15	3	alpha	rest	right	0.786095	0.387262	0.356473	0.367258	0.355633	0.389218	0.325465	0.310468	0.40465	0.361397	0.384659	0.400745	0.424035	0.587429	0.480498	0.55385	0.265373	0.318213	0.29911	0.5442	0.443636	0.353394	0.345775	0.309362	0.540514	0.555598	0.420975	0.495105	0.410709	0.426313	0.418564	0.38292	0.954126	0.538321	0.611969	0.394466	0.399768	0.96012	0.605972	0.543548	0.354022	0.389398	0.364755	0.362076	0.433408
15	3	beta	rest	right	0.637496	0.232073	0.392291	0.324383	0.318987	0.232671	0.222783	0.221057	0.285569	0.315895	0.217675	0.274711	0.360698	0.447757	0.378423	0.470257	0.194393	0.275205	0.247438	0.467112	0.356172	0.294997	0.208892	0.267956	0.456843	0.472884	0.369865	0.329121	0.313586	0.360145	0.238889	0.228585	0.958627	0.43949	0.524689	0.198124	0.239678	0.955301	0.557324	0.365969	0.189321	0.174107	0.359916	0.379272	0.356778
15	4	alpha	rest	right	0.804507	0.401454	0.417445	0.382569	0.344136	0.378572	0.35491	0.373364	0.370567	0.353987	0.37267	0.348546	0.520279	0.591779	0.49849	0.585181	0.314217	0.34889	0.320632	0.557006	0.369496	0.392786	0.321847	0.31726	0.55456	0.398794	0.527389	0.559562	0.470582	0.341591	0.376797	0.358285	0.971328	0.391529	0.598805	0.358906	0.347503	0.969928	0.458506	0.548438	0.347329	0.309162	0.432241	0.436859	0.360059
15	4	beta	rest	right	0.659125	0.238614	0.396323	0.264743	0.287537	0.248918	0.217568	0.226506	0.24287	0.290644	0.249453	0.242321	0.384177	0.522702	0.386423	0.446336	0.206583	0.189586	0.203452	0.438913	0.31498	0.272295	0.20342	0.226941	0.446945	0.421875	0.31581	0.430403	0.321503	0.309592	0.247938	0.231156	0.945641	0.377945	0.446929	0.230393	0.251114	0.953391	0.47504	0.347598	0.256911	0.203207	0.407144	0.431408	0.3052
14	2	alpha	rest	right	0.720195	0.311659	0.454823	0.975312	0.412864	0.315068	0.307047	0.399696	0.516172	0.298936	0.550959	0.273354	0.371927	0.494604	0.650105	0.325296	0.349937	0.716359	0.298256	0.321768	0.328626	0.299449	0.29812	0.346979	0.325296	0.402732	0.442848	0.463117	0.391206	0.413582	0.318429	0.741084	0.980751	0.524687	0.772232	0.664281	0.368341	0.564377	0.711821	0.61606	0.280512	0.53828	0.447721	0.569512	0.415485
14	2	beta	rest	right	0.567869	0.302895	0.382268	0.900001	0.301512	0.314589	0.196604	0.406596	0.400787	0.181465	0.482533	0.177285	0.17499	0.385756	0.528233	0.195929	0.19764	0.573661	0.176528	0.195602	0.228437	0.147655	0.148116	0.183709	0.304526	0.319355	0.304734	0.384584	0.233128	0.29194	0.326411	0.570237	0.951878	0.326414	0.656825	0.544499	0.32799	0.416295	0.51876	0.555442	0.222902	0.44402	0.340721	0.497532	0.295892
14	3	alpha	rest	right	0.797653	0.31708	0.451604	0.928727	0.354847	0.324364	0.291542	0.515793	0.486014	0.278382	0.533182	0.273369	0.275201	0.612794	0.642994	0.361189	0.353747	0.735257	0.362336	0.369439	0.311355	0.33256	0.354773	0.309529	0.372548	0.384602	0.398003	0.572233	0.452529	0.34326	0.32458	0.724025	0.989533	0.435228	0.625305	0.59121	0.333111	0.41654	0.624431	0.671361	0.332881	0.400523	0.403516	0.539604	0.343208
14	3	beta	rest	right	0.478578	0.332306	0.409069	0.771268	0.301475	0.341905	0.169196	0.447499	0.417541	0.151137	0.375338	0.226361	0.173912	0.419034	0.483403	0.191716	0.222642	0.463824	0.203819	0.195272	0.215749	0.189827	0.140493	0.146996	0.255991	0.374438	0.375751	0.347656	0.24063	0.267996	0.390402	0.522666	0.941389	0.292678	0.624012	0.495707	0.339898	0.468234	0.452861	0.532264	0.260998	0.399315	0.317351	0.472778	0.267228
14	4	alpha	rest	right	0.681055	0.345333	0.497602	0.727967	0.292295	0.346849	0.322996	0.407177	0.402844	0.239502	0.411679	0.261471	0.365842	0.613113	0.616425	0.437492	0.306152	0.631087	0.300447	0.432174	0.252395	0.351177	0.207263	0.292231	0.363527	0.39974	0.509035	0.490699	0.484777	0.416798	0.36828	0.695411	0.985767	0.446487	0.643272	0.60629	0.332005	0.582515	0.649773	0.657253	0.397667	0.412252	0.364305	0.565771	0.415688
14	4	beta	rest	right	0.510504	0.222737	0.481095	0.574815	0.267524	0.232224	0.154079	0.341891	0.395598	0.230176	0.369038	0.211205	0.262825	0.449075	0.497867	0.18046	0.227001	0.440315	0.196182	0.185099	0.220479	0.155761	0.179472	0.199983	0.299144	0.309284	0.361236	0.422668	0.366686	0.335077	0.336865	0.483366	0.927653	0.308142	0.518995	0.45306	0.259937	0.408696	0.414599	0.49042	0.244809	0.297599	0.294772	0.508936	0.329856
13	2	alpha	rest	right	0.562528	0.32704	0.554507	0.667174	0.308106	0.306079	0.315949	0.272833	0.482694	0.309826	0.434284	0.295364	0.329828	0.591217	0.582795	0.655335	0.283289	0.578332	0.558613	0.27841	0.32444	0.271091	0.259079	0.212751	0.302621	0.4844	0.476401	0.43475	0.403145	0.317587	0.28891	0.600922	0.566815	0.43315	0.514815	0.311231	0.273099	0.294929	0.643758	0.631358	0.37285	0.275552	0.41702	0.480173	0.350631
13	2	beta	rest	right	0.385223	0.174714	0.31096	0.571057	0.184571	0.263378	0.232735	0.258389	0.305965	0.215246	0.247214	0.180644	0.264306	0.392727	0.356633	0.450714	0.18717	0.46106	0.454452	0.173613	0.245334	0.201275	0.183645	0.196481	0.222484	0.360917	0.394918	0.390329	0.327759	0.193438	0.158982	0.488289	0.410114	0.28999	0.445043	0.256973	0.314995	0.16338	0.502045	0.53458	0.341016	0.212292	0.33495	0.33717	0.239225
13	3	alpha	rest	right	0.637034	0.406482	0.539087	0.718539	0.270084	0.280831	0.355386	0.320975	0.416024	0.343711	0.401118	0.27128	0.440561	0.5973	0.585227	0.725804	0.280317	0.544311	0.559017	0.313682	0.338849	0.312521	0.287276	0.279473	0.284465	0.524095	0.594164	0.527203	0.390734	0.276703	0.301866	0.616754	0.531615	0.444877	0.513399	0.372687	0.376396	0.330836	0.60768	0.679887	0.415073	0.316853	0.445745	0.443735	0.419189
13	3	beta	rest	right	0.494854	0.197119	0.329594	0.651153	0.1878	0.27592	0.196594	0.234625	0.28715	0.198117	0.286024	0.207455	0.261918	0.406234	0.424588	0.573024	0.195951	0.52872	0.537438	0.216791	0.305432	0.249346	0.184223	0.182708	0.212689	0.411018	0.436968	0.333229	0.317855	0.312865	0.184906	0.568231	0.334333	0.390087	0.443783	0.31991	0.242905	0.176143	0.48603	0.5264	0.333136	0.193918	0.305331	0.35699	0.286664
13	4	alpha	rest	right	0.643225	0.352612	0.544146	0.717097	0.279507	0.31864	0.297428	0.377478	0.446858	0.263899	0.45574	0.276367	0.363523	0.625606	0.613241	0.65842	0.244443	0.621552	0.528369	0.269502	0.296797	0.329739	0.231276	0.23125	0.337344	0.452018	0.522832	0.462509	0.426692	0.301484	0.318491	0.586957	0.531247	0.463512	0.494924	0.342357	0.292474	0.315297	0.610127	0.653424	0.373564	0.270883	0.36919	0.466163	0.38932
13	4	beta	rest	right	0.405774	0.193097	0.455513	0.607754	0.174808	0.28226	0.164868	0.23955	0.287934	0.207771	0.257752	0.171528	0.203834	0.346508	0.365661	0.528459	0.18302	0.50315	0.434307	0.162777	0.285387	0.213234	0.187749	0.143197	0.166475	0.435079	0.414334	0.296349	0.245941	0.323359	0.174843	0.507071	0.217967	0.384725	0.423687	0.263381	0.169508	0.203167	0.503776	0.492777	0.250423	0.15127	0.31949	0.337377	0.310269
12	2	alpha	rest	right	0.571563	0.402811	0.893575	0.744384	0.257841	0.245154	0.30794	0.462679	0.500834	0.355511	0.347638	0.302674	0.454041	0.620168	0.630458	0.726762	0.480782	0.416928	0.436667	0.265005	0.300402	0.28385	0.301694	0.28183	0.310852	0.526553	0.577723	0.660641	0.578258	0.360209	0.283638	0.509532	0.532396	0.383444	0.259385	0.300287	0.283414	0.237779	0.599223	0.622607	0.574237	0.401896	0.739925	0.278537	0.260516
12	2	beta	rest	right	0.323723	0.223483	0.737724	0.589219	0.283498	0.255821	0.183842	0.353147	0.422396	0.271419	0.250524	0.257098	0.342192	0.480265	0.409407	0.539154	0.228711	0.292518	0.490134	0.193935	0.308298	0.215614	0.215589	0.212713	0.262374	0.453625	0.327088	0.368599	0.458252	0.216349	0.214417	0.521752	0.425823	0.271561	0.260799	0.329388	0.178678	0.20395	0.503269	0.4028	0.313902	0.291368	0.444208	0.312994	0.214409
12	3	alpha	rest	right	0.457375	0.250542	0.873639	0.711506	0.373397	0.299333	0.385564	0.465055	0.567045	0.395178	0.449532	0.22962	0.324713	0.559305	0.609542	0.675355	0.331732	0.322526	0.465742	0.318954	0.319211	0.304146	0.333489	0.278535	0.339356	0.435659	0.482425	0.477557	0.495959	0.218564	0.238136	0.501168	0.528689	0.360193	0.364544	0.264405	0.254196	0.273118	0.546856	0.49307	0.404604	0.350252	0.720967	0.42926	0.32805
12	3	beta	rest	right	0.33699	0.202896	0.660646	0.665648	0.200243	0.24649	0.197913	0.427542	0.37434	0.234218	0.296213	0.219196	0.27766	0.393812	0.396778	0.494086	0.154007	0.245907	0.485601	0.184857	0.31463	0.178329	0.183629	0.169048	0.268498	0.425049	0.317203	0.286784	0.373198	0.239459	0.288973	0.506555	0.46733	0.319594	0.366468	0.325163	0.20203	0.203873	0.465797	0.410074	0.246799	0.199048	0.59512	0.330884	0.254767
[truncated: 1,004 more rows]
[truncated: 76 more columns]

## Sheet: Summary
	PLV Values
Connection	diff	MI	rest
C3_C4	-0.00324832	0.490625	0.493873
[truncated: 121 more rows]
